# Supplementary material for: A novel modulator of IL-6R prevents inflammation-induced preterm birth and improves newborn outcome
Source: EMBO Mol Med. 2025 Jul 3;17(8):1950–82. doi: 10.1038/s44321-025-00257-9 (PMC12340070; doi:10.1038/s44321-025-00257-9)
Supplement: Supplementary file 3 — Source data Fig. 1 [file 44321_2025_257_MOESM3_ESM.zip]

Archive with 14 entries (10 files):
- Figure 1/
- Figure 1/.DS_Store
- __MACOSX/Figure 1/._.DS_Store
- Figure 1/1E,F/
- Figure 1/1G/
- Figure 1/1C/
- Figure 1/1E,F/.DS_Store
- __MACOSX/Figure 1/1E,F/._.DS_Store
- Figure 1/1E,F/Pregnancy data .xlsx
- __MACOSX/Figure 1/1E,F/._Pregnancy data .xlsx
- Figure 1/1G/G) qPCR uterus 639 et 633 - LPS - EMS.prism
- __MACOSX/Figure 1/1G/._G) qPCR uterus 639 et 633 - LPS - EMS.prism
- Figure 1/1C/C) HEK-blue IL-6R TNF-a expression test peptide - EMS.prism
- __MACOSX/Figure 1/1C/._C) HEK-blue IL-6R TNF-a expression test peptide - EMS.prism
