# Supplementary material for: A novel modulator of IL-6R prevents inflammation-induced preterm birth and improves newborn outcome
Source: EMBO Mol Med. 2025 Jul 3;17(8):1950–82. doi: 10.1038/s44321-025-00257-9 (PMC12340070; doi:10.1038/s44321-025-00257-9)
Supplement: Supplementary file 3 — Source data Fig. 1 [file 44321_2025_257_MOESM3_ESM.zip › Figure 1/1E,F/Pregnancy data .xlsx]

## Sheet: Feuil1
		4 au 8 avril 2022
			Groupe	Date	Time	Number BB	Alive ?	Gestation Day	PTB ?	% PTB	% survival			less than 18 days = PTB
		Sham	S1	2022-04-07	6h30		yes	G18,5	no	0	1			18.5 days and more = term
			S2	2022-04-07	6h30		yes	G18,5	no
			S3	2022-04-07	6h30		yes	G18,5	no
		LPS	L1	2022-04-05	16h00	0	no	G17	yes	1	0.25
			L2	2022-04-06	8h00		yes	G17,5	yes
			L3	2022-04-05	16h00	0	no	G17	yes
			L4	2022-04-06	14h30		yes	G18	yes
			L5	2022-04-05	10h00	0	no	G16,5	yes
			L6	2022-04-05	10h00	0	no	G16,5	yes
			L7	2022-04-05	10h00	0	no	G16,5	yes
			L8	2022-04-05	16h00	0	no	G17	yes
		633	C1	2022-04-07	6h30		yes	G18,5	no	0.4	0.8
			C2	2022-04-07	6h30		yes	G18,5	no
			C3	2022-04-07	6h30		yes	G18,5	no
			C4	2022-04-06	14h00		yes	G18	yes
			C5	2022-04-06	9h00	0	no	G17,5	yes
		11-07-2022
				Groupe	Date	Time	Gestation Day	PTB ?	Alive?	% PTB	% survival
			Sham	S1	14/7/2022	6h00	18.5	no	yes	0	1
				S2	14/7/2022	9h30	19	no	yes
				S3	14/7/2022	6h00	18.5	no	yes
			LPS	L1	Death in utero					1	0.142857
				L2	13/7/2022	15h30	18	yes	yes
				L3	Death in utero
				L4	13/7/2022	9h30	17.5	yes	no
				L5	12/7/2022	10h15	16.5	yes	no
				L6	13/7/2022	9h30	17.5	yes	no
				L7	12/7/2022	16h	17	yes	no
			633	1	14/7/2022	6h00	18.5	no	yes	0.2	1
				2	14/7/2022	9h30	19	no	yes
				3	14/7/2022	9h30	19	no	yes
				4	13/7/2022	9h30	18	yes	yes
			Anti-IL-6R	1	12/7/2022	16h	17	yes	no	0.666667	0.666667
				2	14/7/2022	6h00	18.5	no	yes
				3	13/7/2022	15h30	18	yes	yes
		22 au 26 nov 2021
				Groupe	Date	Time	Number BB	Alive ?	Gestation Day	PTB ?	% PTB	% survival
			Sham	S1	2021-11-25	8h45	12	yes	18.5	no	0	1
				S2	2021-11-25	8h45	13	yes	18.5	no
				S3	2021-11-25	8h45	9	yes	18.5	no
				S4	2021-11-25	8h45	8	yes	18.5	no
			LPS	L1	24-11-2021	15H00	10	yes	18	yes	1	0.5
				L2	23-11-2021	10H00	0	no	16.5	yes
				L3	24-11-2021	15H00	6	yes	18	yes
				L4	24-11-2021	15H00	8	yes	18	yes
				L5	Not pregnant
				L6	23-11-2021	17H00	0	no	17	yes
				L7	23-11-2021	10H00	0	no	16.5	yes
				L8	23-11-2021	10H00	0	no	16.5	yes
				L9	25-11-2021	8H45	8	yes	18.5	yes
				L10	Not pregnant
			633	C1	23-11-2021	16H00	0	no	17	yes	0.285714	0.714286
				C2	25-11-2021	8H45	1	yes	18.5	no
				C3	25-11-2021	8H45	12	yes	18.5	no
				C4	25-11-2021	8H45	8	yes	18.5	no
				C5	Not pregnant
				C6	23-11-2021	8H00	0	no	16.5	yes
				C7	25-11-2021	8H45	12	yes	18.5	no
				C8	25-11-2021	11H50	12	yes	19	no
			ANTI IL-6R 800 UG	C1	25-11-2021	8H45		yes	18.5	no	0.2	1
				C2	25-11-2021	8H45		yes	18.5	no
				C3	24-11-2021	9H15		yes	18	yes
				C4	25-11-2021	8H45		yes	18.5	no
				C5	25-11-2021	8H45		yes	18.5	no
		6 au 9 sept 2022
				Groupe	Date	Time	Number BB	Alive ?	Gestation Day	PTB ?	% PTB	% survival
			Sham	S1	10-9-2022	9h40		yes	19.5	no	0	1
				S2	9-9-2022	14h		yes	19	no
			LPS	L1	10-9-2022	9h30		yes	19.5	no	0.857143	0.428571
				L2	8-09-2022	8H		yes	17.5	yes
				L3	8-09-2022	8H		yes	17.5	yes
				L4	Préterme		0	no		yes
				L5	8-09-2022	8H	0	no	17.5	yes
				L6	7-09-2022	16H30	0	no	17	yes
				L7	8-09-2022	8H	0	no	17.5	yes
			633	A1	8-09-2022	8H		yes	17.5	yes	0.2	1
				A2	10-9-2022	9h40		yes	19.5	no
				A3	9-9-2022	7h00		yes	18.5	no
				A4	9-9-2022	7h00		yes	18.5	no
				A5	10-9-2022			yes	20	no
			639	C1	9-9-2022	7h00		yes	18.5	no	0.2	0.8
				C2	10-9-2022			yes	20	no
				C3	7-09-2022	15h	0	no	17	yes
				C4	9-9-2022	16h		yes	19	no
				C5	10-9-2022	9h30		yes	19.5	no
			639	1					18	yes	0.166667
				2					18	yes
				3					18.5	no
				4					18.5	no
				5					18.5	no
				6					19	no
				7					19	no
				8					19.5	no
				9					19.5	no
				10					19.5	no
				11					19.5	no
				12					19.5	no
