# Supplementary material for: A novel modulator of IL-6R prevents inflammation-induced preterm birth and improves newborn outcome
Source: EMBO Mol Med. 2025 Jul 3;17(8):1950–82. doi: 10.1038/s44321-025-00257-9 (PMC12340070; doi:10.1038/s44321-025-00257-9)
Supplement: Supplementary file 4 — Source data Fig. 2 [file 44321_2025_257_MOESM4_ESM.zip]

Archive with 19 entries (14 files):
- Figure 2/
- Figure 2/.DS_Store
- __MACOSX/Figure 2/._.DS_Store
- Figure 2/2A/
- Figure 2/2C/
- Figure 2/2D/
- Figure 2/2B/
- Figure 2/2A/hIL-1 fold expression Dose re╠üponse de 633 IC50 - EMS.pzfx
- __MACOSX/Figure 2/2A/._hIL-1 fold expression Dose re╠üponse de 633 IC50 - EMS.pzfx
- Figure 2/2A/hTNF-a fold expression Dose re╠üponse de 633 IC50 - EMS.pzfx
- __MACOSX/Figure 2/2A/._hTNF-a fold expression Dose re╠üponse de 633 IC50 - EMS.pzfx
- Figure 2/2A/hIL-6 fold expression Dose re╠üponse de 633 IC50 - EMS.pzfx
- __MACOSX/Figure 2/2A/._hIL-6 fold expression Dose re╠üponse de 633 IC50 - EMS.pzfx
- Figure 2/2C/C) Binding de╠üplacement de 633 froid IC50 - EMS.pzfx
- __MACOSX/Figure 2/2C/._C) Binding de╠üplacement de 633 froid IC50 - EMS.pzfx
- Figure 2/2D/D) Binding HEK-blue IL-6R avec stimulation il-6 - EMS.pzfx
- __MACOSX/Figure 2/2D/._D) Binding HEK-blue IL-6R avec stimulation il-6 - EMS.pzfx
- Figure 2/2B/B) Binding Hek293 et Hek-blue il-6R - EMS.pzfx
- __MACOSX/Figure 2/2B/._B) Binding Hek293 et Hek-blue il-6R - EMS.pzfx
