# Supplementary material for: A novel modulator of IL-6R prevents inflammation-induced preterm birth and improves newborn outcome
Source: EMBO Mol Med. 2025 Jul 3;17(8):1950–82. doi: 10.1038/s44321-025-00257-9 (PMC12340070; doi:10.1038/s44321-025-00257-9)
Supplement: Supplementary file 5 — Source data Fig. 3 [file 44321_2025_257_MOESM5_ESM.zip › Figure 3/A and B/Protein Output .xlsx]

## Sheet: IL-6
			Vehicle								633
	HMGB1	0	6120.47	528.037	512.935	663.845	550.096	3411.23	846.449	1138.84	3676.78	157.191	700.237	180.629	280.029	1854.11	2173.67	1731.87
		200	4691.14	7069.51	9189.84	4030.59	2646.16				3454.47	3961.28	947.696	730.874	1875.05	2792.15	7290.93

## Sheet: IL-1
		Vehicle								633
HMGB1	0	0.12605	0.0843405	0.0962264	0.102305	0.131779	0.305216	0.123763	0.264	0.0554382	0.0705	0.0605541	0.0196229	0.223424	0.2598	0.175874	0.222
	200	1.19008	2.27272	12.9142	0.464858	0.797459	1.76041	1.47593	0.501	0.472973	1.28632	4.04295	0.872853	0.317425	0.697648	0.387542	0.795
