# Supplementary material for: A novel modulator of IL-6R prevents inflammation-induced preterm birth and improves newborn outcome
Source: EMBO Mol Med. 2025 Jul 3;17(8):1950–82. doi: 10.1038/s44321-025-00257-9 (PMC12340070; doi:10.1038/s44321-025-00257-9)
Supplement: Supplementary file 6 — Source data Fig. 4 [file 44321_2025_257_MOESM6_ESM.zip]

Archive with 15 entries (10 files):
- Figure 3/
- Figure 3/3B/
- Figure 3/3C/
- Figure 3/3D/
- Figure 3/.DS_Store
- __MACOSX/Figure 3/._.DS_Store
- Figure 3/3A/
- Figure 3/3B/protein concentration.xlsx
- __MACOSX/Figure 3/3B/._protein concentration.xlsx
- Figure 3/3C/protein concentration AF.xlsx
- __MACOSX/Figure 3/3C/._protein concentration AF.xlsx
- Figure 3/3D/D) ELISA CRP Plasma LPS - ES.prism
- __MACOSX/Figure 3/3D/._D) ELISA CRP Plasma LPS - ES.prism
- Figure 3/3A/Fold change qPCR .xlsx
- __MACOSX/Figure 3/3A/._Fold change qPCR .xlsx
