# Supplementary material for: A novel modulator of IL-6R prevents inflammation-induced preterm birth and improves newborn outcome
Source: EMBO Mol Med. 2025 Jul 3;17(8):1950–82. doi: 10.1038/s44321-025-00257-9 (PMC12340070; doi:10.1038/s44321-025-00257-9)
Supplement: Supplementary file 6 — Source data Fig. 4 [file 44321_2025_257_MOESM6_ESM.zip › Figure 3/3B/protein concentration.xlsx]

## Sheet: Uterus
	IL-1β			IL-6
	Group	Protein concentration		Group	Protein concentration
	Sham 1	21.7103		Sham 1	1.07784
	Sham 2	27.7311		Sham 2	5.1579
	Sham 3	26.784		Sham 3	3.22175
	Sham 4	20.1152		Sham 4	1.03048
	LPS 1	44.0276		LPS 1	21.1196
	LPS 2	36.2137		LPS 2	119.668
	LPS 3	61.8129		LPS 3	264.987
	LPS 4	146.362		LPS 4	50.1773
	LPS 5	116.609		LPS 5	44.7682
	LPS 6	206.787		LPS 6	314.924
	LPS 7	261.926		LPS 7	279.18
	LPS 8	525.029		LPS 8	14.463
	LPS 9	391.19		LPS 9	254.622
	LPS 10	112.741		LPS 10	65.6106
	HSJ633-1	205.028		LPS 11	158.312
	HSJ633-2	50.5792		HSJ633-1	8.05947
	HSJ633-3	127.96		HSJ633-2	5.90124
	HSJ633-4	19.4756		HSJ633-3	46.1967
	HSJ633-5	40.28		HSJ633-4	2.40159
	HSJ633-6	33.0791		HSJ633-5	7.70605
	HSJ633-7	48.3958		HSJ633-6	1.07784
				HSJ633-7	10.479

## Sheet: Placenta
	IL-1β			IL-6
	Group	Protein concentration		Group	Protein concentration
	Sham 1	32.7653		Sham 1	20.187
	Sham 2	47.148		Sham 2	44.7682
	Sham 3	63.375		Sham 3	33.1725
	Sham 4	42.4666		Sham 4	26.9217
	LPS 1	116.609		LPS 1	41.0349
	LPS 2	206.787		LPS 2	424.515
	LPS 3	261.926		LPS 3	212.079
	LPS 4	525.029		LPS 4	130.446
	LPS 5	34.9607		LPS 5	35.2272
	LPS 6	391.19		LPS 6	585.734
	LPS 7	112.741		LPS 7	73.9364
	LPS 8	146.362		LPS 8	35.812
	LPS 9	47.148		LPS 9	198.143
	LPS 10	142.063		LPS 10	285.725
	LPS 11	212.085		LPS 11	158.312
	HSJ633-1	130.57		HSJ633-1	31.6968
	HSJ633-2	90.7214		HSJ633-2	27.2227
	HSJ633-3	59.0026		HSJ633-3	46.767
	HSJ633-4	23.9353		HSJ633-4	32.5831
	HSJ633-5	21.3917		HSJ633-5	22.6631
	HSJ633-6	16.5844		HSJ633-6	20.4985
	HSJ633-7	33.0791		HSJ633-7	20.4985

## Sheet: Fetal membranes
	IL-1β			IL-6
	Group	Protein concentration		Group	Protein concentration
	Sham 1	0		Sham 1	26.4021
	Sham 2	0		Sham 2	15.8414
	Sham 3	16.7632		Sham 3	23.213
	Sham 4	15.9224		Sham 4	49.2314
	LPS 1	21.493		LPS 1	284.486
	LPS 2	45.5717		LPS 2	297.812
	LPS 3	69.1675		LPS 3	176.957
	LPS 4	78.2178		LPS 4	174.045
	LPS 5	209.902		LPS 5	299.033
	HSJ633-1	12.9256		HSJ633-1	30.7087
	HSJ633-2	134.223	Outliers	HSJ633-2	252.271
	HSJ633-3	11.1682		HSJ633-3	112.517
	HSJ633-4	14.649		HSJ633-4	128.887
	HSJ633-5	0		HSJ633-5	31.4223
