# Supplementary material for: A novel modulator of IL-6R prevents inflammation-induced preterm birth and improves newborn outcome
Source: EMBO Mol Med. 2025 Jul 3;17(8):1950–82. doi: 10.1038/s44321-025-00257-9 (PMC12340070; doi:10.1038/s44321-025-00257-9)
Supplement: Supplementary file 6 — Source data Fig. 4 [file 44321_2025_257_MOESM6_ESM.zip › Figure 3/3C/protein concentration AF.xlsx]

## Sheet: Amniotic fluid
	IL-6			IL-1β
	Group	Protein concentration		Group	Protein concentration
	Sham 1	13.5009		Sham 1	4.25579
	Sham 2	141.071		Sham 2	2.91186
	Sham 3	166.687		Sham 3	5.82372
	Sham 4	37.8628		Sham 4	2.273
	Sham 5	58.3613		Sham 5	2.83176
	Sham 6	73.6026		LPS 1	12.3194
	LPS 1	275.553		LPS 2	11.3115
	LPS 2	16.9313		LPS 3	12.3194
	LPS 3	737.047		LPS 4	110.526
	LPS 4	1864.18		LPS 5	192.163
	LPS 5	1152.59		LPS 6	160.475
	LPS 6	636.873		LPS 7	140.29
	LPS 7	91.5103		HSJ633-1	4.25579
	LPS 8	1755.51		HSJ633-2	4.47978
	LPS 9	969.561		HSJ633-3	7.16765
	HSJ633-1	24.8933
	HSJ633-2	73.0209
	HSJ633-3	76.4647
	HSJ633-4	36.3382
	HSJ633-5	44.9876
