# Supplementary material for: A novel modulator of IL-6R prevents inflammation-induced preterm birth and improves newborn outcome
Source: EMBO Mol Med. 2025 Jul 3;17(8):1950–82. doi: 10.1038/s44321-025-00257-9 (PMC12340070; doi:10.1038/s44321-025-00257-9)
Supplement: Supplementary file 6 — Source data Fig. 4 [file 44321_2025_257_MOESM6_ESM.zip › Figure 3/3A/Fold change qPCR .xlsx]

## Sheet: Placenta
	Il6				Il1
	Group	Relative Fold change			Group	Relative Fold change
	SHAM 1	2.49			SHAM 1	0.93
	SHAM 2	0.49			SHAM 2	1.65
	SHAM 3	1.39			SHAM 3	1.38
	SHAM 4	0.37			SHAM 4	0.52
	SHAM 5	0.26			SHAM 5	0.52
	SHAM 6	1.44			SHAM 6	1
	SHAM 7	0.56			SHAM 7	0.870551
	LPS 1	18.14			SHAM 8	0.550953
	LPS 2	0.78			SHAM 9	0.287175
	LPS 3	30.83			SHAM 10	1.47674
	LPS 4	29.27			SHAM 11	1.28557
	LPS 5	0.581			SHAM 12	0.813611
	LPS 6	1.05428			SHAM 13	0.424081
	LPS 7	9.52			LPS 1	8.39
	LPS 8	23.36			LPS 2	1.42
	LPS 9	74.59			LPS 3	3.24
	LPS 10	7.12			LPS 4	4.72
	LPS 11	1.16			LPS 5	1.48
	HSJ633-1	0.880419			LPS 6	1.13194
	HSJ633-2	0.609738			LPS 7	4.12
	HSJ633-3	5.5261			LPS 8	0.907519
	HSJ633-4	0.685991			LPS 9	1.40444
	HSJ633-5	1.74262			LPS 10	7.83536
					LPS 11	9.00047
					LPS 12	1.69349
					LPS 13	3.605
					LPS 14	1.34017
					LPS 15	2.07399
					LPS 16	11.5708
					LPS 17	2.50084
					LPS 18	5.32363
					HSJ633-1	0.76
					HSJ633-2	5.15
					HSJ633-3	2.62768
					HSJ633-4	1.39358
					HSJ633-5	2.7679
					HSJ633-6	0.881964
					HSJ633-7	1.40327
					HSJ633-8	2.88786
					HSJ633-9	1.51572
					HSJ633-10	2.01391
					HSJ633-11	1.36604
					HSJ633-12	0.297302
					HSJ633-13	0.133046
					HSJ633-14	0.114229
					HSJ633-15	4.2646
					HSJ633-16	2.23831
					HSJ633-17	2.97401
					HSJ633-18	2.01728
					HSJ633-19	0.439036
					HSJ633-20	0.196474
					HSJ633-21	0.168686

## Sheet: Uterus
	Il6				Il1
	Group	Relative Fold change			Group	Relative Fold change
	SHAM 1	0.45			SHAM 1	0.5
	SHAM 2	1.55			SHAM 2	1.5
	SHAM 3	0.77			SHAM 3	0.95
	SHAM 4	0.67			SHAM 4	0.43
	SHAM 5	1.38			SHAM 5	1.04
	SHAM 6	1.18			SHAM 6	1.58
	LPS 1	1.85			LPS 1	1.21
	LPS 2	1.93			LPS 2	1.47
	LPS 3	3.46			LPS 3	1.95
	LPS 4	3.33			LPS 4	2.02
	LPS 5	2.42			LPS 5	0.97
	LPS 6	4.67			LPS 6	2.51
	LPS 7	0.76			LPS 7	4.59
	LPS 8	0.66			LPS 8	1.85
	LPS 9	2.77			LPS 9	1.11
	LPS 10	7.89			LPS 10	7.87
	LPS 11	2.01			LPS 11	5.6
	HSJ633-1	0.2			LPS 12	3.85
	HSJ633-2	0.88			LPS 13	3.83
	HSJ633-3	1.7			LPS 14	2.31
	HSJ633-4	1.12			HSJ633-1	0.34
	HSJ633-5	0.18			HSJ633-2	0.31
	HSJ633-6	1.13			HSJ633-3	7.3	Outliers
	HSJ633-7	1.42			HSJ633-4	0.49
	HSJ633-8	1.22			HSJ633-5	0.28
	HSJ633-9	0.77			HSJ633-6	0.87
	HSJ633-10	1.21			HSJ633-7	2.52
	HSJ633-11	1.1			HSJ633-8	2.37
	HSJ633-12	0.94			HSJ633-9	1.38
					HSJ633-10	0.75
					HSJ633-11	1.19
					HSJ633-12	1.23

## Sheet: Fetal Membrane
	Il1				Il6
	Group	Relative Fold change			Group	Relative Fold change
	SHAM 1	1.08			SHAM 1	0.09
	SHAM 2	0.92			SHAM 2	1.7
	SHAM 3	1.78569			SHAM 3	1.21
	SHAM 4	0.214862			SHAM 4	1
	SHAM 5	0.852033			SHAM 5	0.7
	SHAM 6	1.45295			SHAM 6	2.03
	SHAM 7	0.694469			SHAM 7	0.27
	LPS 1	11.14			LPS 1	10.17
	LPS 2	1.16			LPS 2	29.56
	LPS 3	11.73			LPS 3	19.37
	LPS 4	7.93913			LPS 4	23.85
	LPS 5	30.5157			LPS 5	14.99
	LPS 6	23.2471			HSJ633-1	6.17
	LPS 7	33.1434			HSJ633-2	3.85
	LPS 8	115,6789*	Outliers		HSJ633-3	10.31
	LPS 9	23.5445			HSJ633-4	3.59
	HSJ633-1	3.19
	HSJ633-2	1.36
	HSJ633-3	6.98
	HSJ633-4	0.77
	HSJ633-5	0.33
