# Supplementary material for: A novel modulator of IL-6R prevents inflammation-induced preterm birth and improves newborn outcome
Source: EMBO Mol Med. 2025 Jul 3;17(8):1950–82. doi: 10.1038/s44321-025-00257-9 (PMC12340070; doi:10.1038/s44321-025-00257-9)
Supplement: Supplementary file 7 — Source data Fig. 5 [file 44321_2025_257_MOESM7_ESM.zip]

Archive with 26 entries (20 files):
- Figure 4/
- Figure 4/.DS_Store
- __MACOSX/Figure 4/._.DS_Store
- Figure 4/4E/
- Figure 4/4B/
- Figure 4/4C/
- Figure 4/4D/
- Figure 4/4A/
- Figure 4/4E/.DS_Store
- __MACOSX/Figure 4/4E/._.DS_Store
- Figure 4/4E/Intestinal .xlsx
- __MACOSX/Figure 4/4E/._Intestinal .xlsx
- Figure 4/4B/Viable pups at pt1 .xlsx
- __MACOSX/Figure 4/4B/._Viable pups at pt1 .xlsx
- Figure 4/4C/Weight at PT7 .xlsx
- __MACOSX/Figure 4/4C/._Weight at PT7 .xlsx
- Figure 4/4C/Weight at PT1 .xlsx
- __MACOSX/Figure 4/4C/._Weight at PT1 .xlsx
- Figure 4/4D/.DS_Store
- __MACOSX/Figure 4/4D/._.DS_Store
- Figure 4/4D/Lung .xlsx
- __MACOSX/Figure 4/4D/._Lung .xlsx
- Figure 4/4A/.DS_Store
- __MACOSX/Figure 4/4A/._.DS_Store
- Figure 4/4A/Pregnancy data .xlsx
- __MACOSX/Figure 4/4A/._Pregnancy data .xlsx
