# Supplementary material for: A novel modulator of IL-6R prevents inflammation-induced preterm birth and improves newborn outcome
Source: EMBO Mol Med. 2025 Jul 3;17(8):1950–82. doi: 10.1038/s44321-025-00257-9 (PMC12340070; doi:10.1038/s44321-025-00257-9)
Supplement: Supplementary file 7 — Source data Fig. 5 [file 44321_2025_257_MOESM7_ESM.zip › Figure 4/4E/Intestinal .xlsx]

## Sheet: Intestinal Diameter 
	Image Path	Membrane Width	Intestinal Diameter (um)	Average	Average per group
ROI 3	633 1.1 a.jpeg	1.06135	1061.35	995.916	1111.98
	633 1.1 b.jpeg	0.95277	952.77
	633 1.1 c.jpeg	0.973628	973.628
	633 1.2 a.jpeg	1.07141	1071.41	1042.65
	633 1.2 b.jpeg	0.977437	977.437
	633 1.2 c.jpeg	1.0791	1079.1
	633 2.1 a.jpeg	1.13407	1134.07	1177.24
	633 2.1 b.jpeg	1.13451	1134.51
	633 2.1 c.jpeg	1.26315	1263.15
	633 2.2 a.jpeg	1.22203	1222.03	1254.78
	633 2.2 b.jpeg	1.22619	1226.19
	633 2.2 c.jpeg	1.31612	1316.12
	633 3.1 a.jpeg	1.1887	1188.7	1172.72
	633 3.1 b.jpeg	1.08726	1087.26
	633 3.1 c.jpeg	1.24219	1242.19
	633 3.2 a.jpeg	1.20059	1200.59	1128.83
	633 3.2 b.jpeg	1.2839	1283.9
	633 3.2 c.jpeg	0.902001	902.001
	633 5.1 a.jpeg	1.13909	1139.09	1061.74
	633 5.1 b.jpeg	0.984381	984.381
	633 5.2 a.jpeg	1.02833	1028.33	1061.99
	633 5.2 b.jpeg	1.26675	1266.75
	633 5.2 c.jpeg	0.890873	890.873
	Anti-IL6R 2.1 a.jpeg	1.0561	1056.1	1094.41	1007.11
	Anti-IL6R 2.1 b.jpeg	1.24964	1249.64
	Anti-IL6R 2.1 c.jpeg	0.977496	977.496
	Anti-IL6R 2.2 a.jpeg	0.893668	893.668	847.792
	Anti-IL6R 2.2 b.jpeg	0.850482	850.482
	Anti-IL6R 2.2 c.jpeg	0.799225	799.225
	Anti-IL6R 4.1 a.jpeg	1.16327	1163.27	1131
	Anti-IL6R 4.1 b.jpeg	1.06235	1062.35
	Anti-IL6R 4.1 c.jpeg	1.16738	1167.38
	Anti-IL6R 4.2 a.jpeg	0.969394	969.394	955.223
	Anti-IL6R 4.2 b.jpeg	0.915996	915.996
	Anti-IL6R 4.2 c.jpeg	0.980279	980.279
	LPS 2.1 a.jpeg	1.41454	1414.54	1460.87	1283.69	excluded
	LPS 2.1 b.jpeg	1.565	1565
	LPS 2.1 c.jpeg	1.40308	1403.08
	LPS 2.2 a.jpeg	1.12304	1123.04	1106.5
	LPS 2.2 b.jpeg	1.06058	1060.58
	LPS 2.2 c.jpeg	1.13589	1135.89
	Sham 1.1 a.jpeg	1.45593	1455.93	1442.17	1208.22
	Sham 1.1 b.jpeg	1.55253	1552.53
	Sham 1.1 c.jpeg	1.31804	1318.04
	Sham 1.2 a.jpeg	1.02578	1025.78	1025.72
	Sham 1.2 b.jpeg	0.839246	839.246
	Sham 1.2 c.jpeg	1.21215	1212.15
	Sham 2.1 a.jpeg	1.22742	1227.42	1202.91
	Sham 2.1 b.jpeg	1.32264	1322.64
	Sham 2.1 c.jpeg	1.05867	1058.67
	Sham 2.2 a.jpeg	1.18873	1188.73	1127.6
	Sham 2.2 b.jpeg	1.07906	1079.06
	Sham 2.2 c.jpeg	1.11499	1114.99
	Sham 3.1 a.jpeg	1.30107	1301.07	1262.74
	Sham 3.1 b.jpeg	1.20999	1209.99
	Sham 3.1 c.jpeg	1.27718	1277.18
	Sham 3.2 a.jpeg	1.0799	1079.9	1188.16
	Sham 3.2 b.jpeg	1.27981	1279.81
	Sham 3.2 c.jpeg	1.20477	1204.77
ROI 4	633 1.1 a.jpeg	1.25287	1252.87	1160.36	1082.42
	633 1.1 b .jpeg	0.910411	910.411
	633 1.1 c.jpeg	1.3178	1317.8
	633 1.2 a .jpeg	1.1383	1138.3	1196
	633 1.2 b.jpeg	1.11369	1113.69
	633 1.2 c .jpeg	1.33602	1336.02
	633 2.1 a .jpeg	1.04994	1049.94	1121.21
	633 2.1 b.jpeg	1.07707	1077.07
	633 2.1 c .jpeg	1.23662	1236.62
	633 2.2 a.jpeg	0.805008	805.008	828.287
	633 2.2 b.jpeg	0.880177	880.177
	633 2.2 c.jpeg	0.799675	799.675
	633 3.1 a .jpeg	1.57779	1577.79	1421.38
	633 3.1 b.jpeg	1.44472	1444.72
	633 3.1 c.jpeg	1.24162	1241.62
	633 3.2 b .jpeg	0.90409	904.09	929.268
	633 3.2 a.jpeg	0.847782	847.782
	633 3.2 c.jpeg	1.03593	1035.93
	633 4.1 a.jpeg	1.22088	1220.88	1153.22
	633 4.1 b .jpeg	1.14867	1148.67
	633 4.1 c .jpeg	1.09011	1090.11
	633 4.2 a.jpeg	1.14166	1141.66	995.824
	633 4.2 b.jpeg	0.810115	810.115
	633 4.2 c .jpeg	1.0357	1035.7
	633 5.1 a.jpeg	0.862712	862.712	1007.27
	633 5.1 b.jpeg	1.01474	1014.74
	633 5.1 c.jpeg	1.14434	1144.34
	633 5.2 a.jpeg	0.943584	943.584	1011.43
	633 5.2 b.jpeg	1.08363	1083.63
	633 5.2 c.jpeg	1.00706	1007.06
	LPS 1.1 a.jpeg	1.13825	1138.25	1011.71	963.395
	LPS 1.1 b.jpeg	1.06309	1063.09
	LPS 1.1 c.jpeg	0.833782	833.782
	LPS 1.2 a.jpeg	1.00411	1004.11	924.64
	LPS 1.2 b.jpeg	0.838509	838.509
	LPS 1.2 c.jpeg	0.931299	931.299
	LPS 2.1 a.jpeg	1.03158	1031.58	989.723
	LPS 2.1 b.jpeg	1.03863	1038.63
	LPS 2.1 c.jpeg	0.898969	898.969
	LPS 3.1 a.jpeg	1.03652	1036.52	919.858
	LPS 3.1 b.jpeg	0.828395	828.395
	LPS 3.1 c.jpeg	0.894661	894.661
	LPS 3.2 a.jpeg	0.824199	824.199	971.046
	LPS 3.2 b.jpeg	1.00021	1000.21
	LPS 3.2 c.jpeg	1.08873	1088.73
	Sham 1.1 a.jpeg	1.51384	1513.84	1130.91	1057.45
	Sham 1.1 b.jpeg	1.07791	1077.91
	Sham 1.1 c.jpeg	0.800968	800.968
	Sham 1.2 a.jpeg	1.07385	1073.85	1080.48
	Sham 1.2 b.jpeg	0.94102	941.02
	Sham 1.2 c.jpeg	1.22658	1226.58
	sham 2.1 a.jpeg	0.902113	902.113	953.377
	sham 2.1 b.jpeg	0.928724	928.724
	sham 2.1 c.jpeg	1.02929	1029.29
	Sham 2.2 a.jpeg	0.993775	993.775	1065.04
	Sham 2.2 b.jpeg	1.06101	1061.01
	Sham 2.2 c.jpeg	1.14034	1140.34
ROI 1	Sham-1.1	1.11447	1114.47	1111.74	1016.41
		1.10901	1109.01
	Sham-1.2	1.01508	1015.08	964
		0.851911	851.911
		1.02501	1025.01
	Sham-2.1	0.919261	919.261	952.765
		0.986269	986.269
	Sham-2.2	1.02211	1022.11	1037.12
		0.978433	978.433
		1.11082	1110.82
	LPS-2.1	0.925361	925.361	946.376	971.769
		0.921386	921.386
		0.99238	992.38
	LPS-2.2	1.07401	1074.01	1046.63
		1.00732	1007.32
		1.05856	1058.56
	LPS-4.1	0.905869	905.869	901.022
		0.896176	896.176
	LPS-4.2	0.769095	769.095	916.522
		1.00483	1004.83
		0.975637	975.637
	LPS-5.1	0.966946	966.946	990.911
		1.01488	1014.88
	LPS-5.2	1.05556	1055.56	1029.15
		1.00275	1002.75
ROI 2	Sham-1.1	0.90822	908.22	992.276	1061.34
		1.07633	1076.33
	Sham-1.2	1.06236	1062.36	998.928
		0.935492	935.492
	Sham-2.1	1.14308	1143.08	1107.44
		1.0718	1071.8
	Sham-2.2	1.12199	1121.99	1146.71
		1.17143	1171.43
	LPS-1.1	0.950649	950.649	949.372	1007.45
		0.948096	948.096
	LPS-1.2	0.950779	950.779	910.526
		0.870273	870.273
	LPS-5.1	1.00436	1004.36	1038.83
		1.07329	1073.29
	LPS-5.2	1.08673	1086.73	1131.08
		1.17542	1175.42

## Sheet: Villous height
	Slide	Villous Height	Average per slide	Average per group
ROI 4	F1-Sham 1.1	310.697	330.615	335.836
		232.799
		311.469
		487.717
		312.381
		272.713
		337.325
		335.473				ROI 1	Sham-1.1	350.818
		353.565					Sham-1.2	394.524
		352.012					Sham-2.1	394.253
	F2-Sham 1.2	285.546	345.601				LPS-2.1	379.952
		317.1					LPS-2.2	343.659
		319.079					LPS-4.1	332.76
		415.565					LPS-4.2	298.081
		250.686					LPS-5.1	285.8
		368.14					LPS-5.2	326.456
		315.569				ROI 2	Sham-1.1	413.931
		431.521					Sham-1.2	349.88
		445.177					Sham-2.1	454.657
		307.631					Sham-2.2	421.244
	F3-Sham 2.1	309.781	359.418				LPS-1.1	307.255
		318.421					LPS-1.2	356.466
		343.676					LPS-5.1	323.421
		455.904					LPS-5.2	366.629
		293.33
		309.608
		465.607
		376.506
		297.589
		423.758
	F4-Sham 2.2	277.543	343.046				Sham 1.1	521.338	474.199
		315.054						517.93
		422.523						446.442
		401.329						397.114
		297.672						470.461
		291.149						506.96
		235.516						404.418
		378.009						509.077
		374.007						480.821
		437.657						487.433
	F5-Sham 3.1	226.423	289.445				Sham 1.2	522.681	498.047
		266.965						467.391
		255.142						518.331
		309.805						440.356
		306.48						590.401
		281.717						520.253
		307.493						471.001
		183.17						423.517
		329.566						515.002
		427.689						511.538
	F6-Sham 3.2	477.189	346.889				Sham 2.1	599.274	541.859
		206.008						576.37
		355.206						532.897
		415.078						568.371
		425.509						548.183
		326.368						542.413
		314.43						593.772
		232.513						514.878
		216.329						414.03
		500.26						528.406
	G1-LPS 2.1	290.9	302.496	317.195			Sham 2.2	491.481	520.766
		293.15						488.578
		407.16						583.749
		394.701						464.956
		232.677						412.665
		303.389						416.376
		277.959						585.413
		360.602						590.355
		250.676						567.656
		213.751						606.436
	G2-LPS 2.2	244.573	331.894				LPS 3.1	534.593	381.442
		444.8						488.129
		316.505						391.229
		325.433						429.758
		300.012						356.877
		338.533						300.376
		401.114						356.848
		329.983						273.404
		252.973						329.621
		365.01						353.586
	H1-633 1.1	339.315	307.224	347.902			LPS 3.2	422.316	410.735
		283.91						405.093
		310.042						344.573
		269.848						506.892
		235.426						368.447
		345.354						403.747
		245.816						421.741
		459.893						430.046
		272.149						414.832
		310.487						389.662
	H2-633 1.2	252.646	328.198
		185.156
		307.102
		224.045
		351.514
		420.663
		361.2
		434.668
		365.462
		379.52
	H3-633 2.1	333.944	363.048
		301.044
		432.584
		294.676
		278.928
		430.861
		406.376
		404.984
		355.035
		392.045
	H4-633 2.2	341.921	392.219
		457.071
		437.892
		445.741
		310.31
		457.739
		416.683
		385.693
		312.028
		357.115
	H5-633 3.1	304.561	352.091
		369.199
		492.837
		424.257
		315.386
		414.817
		265.742
		278.83
		367.422
		287.864
	H6-633 3.2	302.101	354.915
		373.717
		302.067
		386.417
		294.08
		341.964
		335.812
		347.881
		336.923
		528.187
	H7-633 5.1	365.456	365.462
		480.537
		381.114
		388.514
		398.331
		340.999
		280.098
		469.729
		228.083
		321.759
	H8-633 5.2	420.11	320.062
		294.479
		300.167
		279.772
		327.368
		262.059
		345.713
		302.853
		386.128
		281.976
	J1-Anti-IL6R 2.1	384.289	325.457	326.364
		313.289
		310.703
		243.409
		383.277
		362.129
		359.616
		299.901
		241.471
		356.491
	J2-Anti-IL6R 2.2	305.358	323.108
		284.56
		289.138
		354.627
		346.092
		371.645
		301.107
		299.049
		362.012
		317.493
	J3-Anti-IL6R 4.1	348.932	382.677
		442.666
		413.274
		262.943
		280.768
		476.07
		307.651
		400.6
		462.69
		431.178
	J4-Anti-IL6R 4.2	283.906	274.213
		293.783
		216.598
		269.563
		240.139
		242.107
		223.849
		302.061
		317.12
		353.003
	Slide	Number	Villous Height	Average
ROI 3	633 1.1	1	421.096	414.855
		2	314.991
		3	422.117
		4	425.939
		5	484.105
		6	360.144
		7	368.905
		8	315.635
		9	499.323
		10	536.299
	633 1.2	1	392.71	425.658
		2	344.919
		3	473.991
		4	501.009
		5	394.856
		6	334.993
		7	543.73
		8	386.692
		9	489.225
		10	394.451
	633 2.1	1	255.546	402.385
		2	470.562
		3	417.163
		4	434.555
		5	482.34
		6	339.036
		7	400.91
		8	465.585
		9	425.551
		10	332.599
	633 2.2	1	332.812	355.505
		2	443.394
		3	315.212
		4	351.147
		5	464.191
		6	291.169
		7	290.61
		8
		9
		10
	633 3.1	1	455.594	423.299
		2	268.974
		3	429.312
		4	414.158
		5	484.546
		6	469.89
		7	447.927
		8	460.495
		9	426.192
		10	375.9
	633 3.2	1	318.181	341.485
		2	364.022
		3	366.163
		4	357.395
		5	388.316
		6	285.663
		7	337.615
		8	363.179
		9	334.294
		10	300.025
	633 4.1	1	439.331	420.194
		2	270.947
		3	526.962
		4	495.688
		5	330.598
		6	541.976
		7	324.226
		8	431.82
		9
		10
	633 4.2	1	319.78	417.98
		2	361.231
		3	423.202
		4	488.735
		5	435.52
		6	337.704
		7	528.57
		8	523.374
		9	402.696
		10	358.986
	633 5.1	1	322.459	393.401
		2	420.659
		3	402.945
		4	399.44
		5	460.156
		6	356.654
		7	417.896
		8	404.093
		9	355.43
		10	394.28
	633 5.2	1	478.669	412.922
		2	415.848
		3	384.318
		4	361.837
		5	466.04
		6	335.444
		7	492.671
		8	381.699
		9	399.773
	LPS 1.1	1	446.118	382.429
		2	374.846
		3	348.506
		4	358.163
		5	440.125
		6	477.605
		7	326.341
		8	287.73
	LPS 1.2	1	302.564	371.17
		2	361.802
		3	310.119
		4	324.038
		5	436.342
		6	415.99
		7	420.855
		8	390.298
		9	378.523
	LPS 2.1	1	387.926	359.297
		2	480.333
		3	359.915
		4	435.094
		5	476.14
		6	281.953
		7	238.523
		8	263.326
		9	310.46
	LPS 2.2	1	533.65	465.773
		2	466.893
		3	462.882
		4	489.992
		5	427.374
		6	601.079
		7	411.82
		8	418.742
		9	379.522
	SHAM 1.1	1	428.639	387.339
		2	329.657
		3	376.279
		4	312.386
		5	386.7
		6	437.92
		7	335.582
		8	469.251
		9	317.692
		10	479.287
	SHAM 1.2	1	366.307	413.65
		2	382.63
		3	508.266
		4	559.951
		5	599.027
		6	334.572
		7	305.104
		8	351.006
		9	380.507
		10	476.724
		11	286.057
	SHAM 2.1	1	415.897	380.477
		2	342.924
		3	396.46
		4	359.583
		5	387.522
		6
		7
		8
		9
		10
	SHAM 2.2	1	449.509	393.917
		2	355.685
		3	406.298
		4	374.307
		5	487.751
		6	385.153
		7	318.018
		8	411.07
		9	357.464
	LPS 3.1	1	409.879	404.047
		2	318.264
		3	400.822
		4	339.181
		5	359.394
		6	583.116
		7	417.671
	LPS 3.2	1	406.656	433.606
		2	501.588
		3	373.636
		4	400.07
		5	484.19
		6	425.197
		7	481.976
		8	395.534
