# Supplementary material for: A novel modulator of IL-6R prevents inflammation-induced preterm birth and improves newborn outcome
Source: EMBO Mol Med. 2025 Jul 3;17(8):1950–82. doi: 10.1038/s44321-025-00257-9 (PMC12340070; doi:10.1038/s44321-025-00257-9)
Supplement: Supplementary file 7 — Source data Fig. 5 [file 44321_2025_257_MOESM7_ESM.zip › Figure 4/4B/Viable pups at pt1 .xlsx]

## Sheet: Feuil1
	Viable pups at birth
	Sham	Vehicle + LPS	HSJ633+LPS	Anti Il-6R + LPS
	11	11	1	8
	15	6	12	11
	11	9	11	10
	9	8	13	12
	15	0	13	11
	13	0	0	10.4
	11	0	0
	12.1429	0	10
		6	9
		3	9
		6	15
		0	12
		0	8.75
		0
		3.5
