# Supplementary material for: A novel modulator of IL-6R prevents inflammation-induced preterm birth and improves newborn outcome
Source: EMBO Mol Med. 2025 Jul 3;17(8):1950–82. doi: 10.1038/s44321-025-00257-9 (PMC12340070; doi:10.1038/s44321-025-00257-9)
Supplement: Supplementary file 7 — Source data Fig. 5 [file 44321_2025_257_MOESM7_ESM.zip › Figure 4/4C/Weight at PT7 .xlsx]

## Sheet: Feuil1
		Groupe	Pup's weight (g)
		Baby	1	2
	Sham	S1	6	6.4
		S2	6.7	6.3
		S3	7	6.1
	LPS	L2	5.8	5.7
	HSJ633	1	7.4	7.1
		2	7.4	7.5
		3	6.8	5.7
		5	6.3	6.1
	Anti-IL-6R	2	6.5	6.2
		4	5.8	5.9
		Groupe	Pup's weight (g)
		Baby	1	2
	Sham	S1	5.6	5.2
		S2	7.3	7.2
		S3	6.8	6.4
	LPS	L1	6.6	6.5
		L2	5	3.6
		L3	7.1	6.3
		L4	4.5	4.2
