# Supplementary material for: A novel modulator of IL-6R prevents inflammation-induced preterm birth and improves newborn outcome
Source: EMBO Mol Med. 2025 Jul 3;17(8):1950–82. doi: 10.1038/s44321-025-00257-9 (PMC12340070; doi:10.1038/s44321-025-00257-9)
Supplement: Supplementary file 7 — Source data Fig. 5 [file 44321_2025_257_MOESM7_ESM.zip › Figure 4/4C/Weight at PT1 .xlsx]

## Sheet: Feuil1
	Weight (g)	1	2	3	4	5	6	7	8	9	10	11	12	13	14	15	Average	Average per group
Sham	Sham 1	2.1	2.2	1.9	2.2	1.8	1.8	1.7	2	2.2	2.1	2.1					2.00909	1.95561
	Sham 2	1.9	1.6	1.9	1.5	1.7	1.7	2	1.6	1.7	1.5	1.6	1.5	1.5	1.6	1.4	1.64667
	Sham 3	2.3	1.8	2.1	1.8	2	2.3	2.3	2.1	2.4	2	2					2.1
	Sham 4	2.2	1.8	2.1	2.1	2.3	2	1.9	2.2	2							2.06667
LPS	LPS 1	2.1	1.5	1.8	2	1.9	1.9	1.8	1.6	2	1.5	1.6					1.79091	1.58037
	LPS 3	1.5	1.2	1.6	1.6	1.7	1.7										1.55
	LPS 4	1.2	1.4	1.5	1.5	1.4	1.3	1.2	1.2	1.5							1.35556
	LPS 9	1.9	1.5	1.4	1.5	1.8	1.7	1.9	1.3								1.625
HSJ633	633-2	1.4															1.4	1.57014
	633-3	1.7	1.6	1.4	1.6	1.4	1.1	1.5	1.2	1.6	1.5	1.4	1.4				1.45
	633-4	1.7	1.8	1.8	1.5	1.8	1.6	1.9	1.5	1.4	1.6	1.6					1.65455
	633-7	1.4	1.5	1.4	1.3	1.2	1.1	1.3	1.2	1.2	1.4	1.4	1.7	1.5			1.35385
	633-8	2.4	1.7	2.1	1.8	2	2	1.7	2.1	2	2	1.9	2.1	2.1			1.99231
Anti Il-6R	800-1	1.8	1.6	1.6	1.6	1.6	1.7	1.5	1.3								1.5875	1.72708
	800-2	2	2.1	2.3	2.2	2.3	2.1	1.9	2.3	2.2	2	1.8					2.10909
	800-3	1.5	1.7	1.4	1.5	1.4	1.3	1.6	1.5	1.8	1.4						1.51
	800-4	1.6	1.7	1.3	1.6	1.4	1.7	1.1	1.4	1.2	1.7	1.6	1.5				1.48333
	800-5	2	1.9	2	1.9	1.9	1.6	1.9	1.8	2	2.2	2.2					1.94545
	Weight (g)	1	2	3	4	5	6	7	8	9	10	11	12	13	14	15	Average	Average per group
Sham	S1	1.6	1.6	1.7	1.8	1.8	1.8	1.5	1.6	1.6	1.6	1.6	1.6	1.8	1.6	1.7	1.66	1.96615
	S2	2.1	2	1.9	1.7	2.2	2.2	1.6	1.6	1.8	2	2	2	2.1			1.93846
	S3	2.3	2.3	2.1	2.3	2.2	2.3	2.2	2.6	2.2	2.2	2.6					2.3
LPS	L1																	1.67778
	L2
	L3	1.9	2	2	2.1	1.7	1.7										1.9
	L4	1.5	1.8	1.7													1.66667
	L5	1.7	1.4	1.3	1.5	1.3	1.6										1.46667
	L6
HSJ633	C1	1.9	2	1.7	1.8	2.1	2	2	2	1.9							1.93333	1.93178
	C2	1.8	1.8	1.6	1.8	1.7	2.9	2.7	2.6	2.9	2.1						2.19
	C3	1.8	2	2.2	2.2	1.8	1.7	1.8	1.8	1.4							1.85556
	C4	1.7	1.7	1.8	1.5	2.1	1.7	2	2	1.8	1.7	1.7	1.7	1.9	1.6	1.8	1.78
	C5	2	1.8	1.9	2.1	2	1.8	1.6	2.1	2	1.9	1.9	1.7				1.9
