# Supplementary material for: A novel modulator of IL-6R prevents inflammation-induced preterm birth and improves newborn outcome
Source: EMBO Mol Med. 2025 Jul 3;17(8):1950–82. doi: 10.1038/s44321-025-00257-9 (PMC12340070; doi:10.1038/s44321-025-00257-9)
Supplement: Supplementary file 7 — Source data Fig. 5 [file 44321_2025_257_MOESM7_ESM.zip › Figure 4/4D/Lung .xlsx]

## Sheet: Feuil1
		Image Path	Number of Alveoli	Average	Average Alveolar Area	Average
		Sham 1.1 a.jpeg	556	751	881.945	556.383
		Sham 1.1 b .jpeg	751		556.383
		Sham 1.2 a.jpeg	675	614.5	694.574	754.483
		Sham 1.2 b.jpeg	554		814.393
		Sham 2.1 a.jpeg	729	729	658.621	658.621
		Sham 2.1 b.jpeg	481		1070.85
		Sham 2.2 a.jpeg	449	509	1134.86	938.444
		Sham 2.2.b .jpeg	569		742.028
		SHAM 3.2 A.jpeg	759	701	543.423	580.849
		SHAM 3.2 B.jpeg	652		601.793
		SHAM 3.2 C .jpeg	692		597.33
		LPS 2.1 A.jpeg	533	522.5	1087.86	1040.43
		LPS 2.1 B.jpeg	512		992.993
		LPS 2.2 A.jpeg	562	516	896.209	978.249
		LPS 2.2 B.jpeg	524		963.717
		LPS 2.2 C.jpeg	462		1074.82
		633 1.1 A.jpeg	552	594.5	953.79	809.841
		633 1.1 B.jpeg	480		1123.15
		633 1.1 C.jpeg	637		665.892
		633 1.2 A.jpeg	661	623.667	657.59	686.434
		633 1.2 B.jpeg	599		713.697
		633 1.2 C.jpeg	611		688.016
		633 2.1 A.jpeg	647	656	625.396	603.651
		633 2.1 B.jpeg	665		581.907
		633 2.2 A.jpeg	768	734.667	577.176	621.03
		633 2.2 B.jpeg	703		652.095
		633 2.2 C.jpeg	733		633.818
		633 3.1 A.jpeg	663	651.667	753.61	732.319
		633 3.1 B.jpeg	604		814.786
		633 3.1 C.jpeg	688		628.562
		633 3.2 A.jpeg	546	539.333	675.417	706.944
		633 3.2 B.jpeg	538		707.718
		633 3.2 C.jpeg	534		737.696
		633 5.1 A.jpeg	552	552	1001.68	1001.68
		633 5.1 B.jpeg	390		1512.11
		633 5.2 A.jpeg	470	535.667	1250.13	994.866
		633 5.2 B .jpeg	617		786.684
		633 5.2 C.jpeg	520		947.779
		ANTI IL-6R 2.1 A.jpeg	689	663	748.56	722.383
		ANTI IL-6R 2.1 B.jpeg	644		757.352
		ANTI IL-6R 2.1 C.jpeg	656		661.237
		ANTI IL-6R 2.2 A.jpeg	707	728.5	621.132	556.094
		ANTI IL-6R 2.2 B.jpeg	750		491.055
		ANTI IL-6R 4.1 A.jpeg	690	680	785.548	754.949
		ANTI IL-6R 4.1 B.jpeg	603		864.047
		ANTI IL-6R 4.1 C.jpeg	747		615.253
		ANTI IL-6R 4.2 A.jpeg	667	666.333	585.562	678.116
		ANTI IL-6R 4.2 B.jpeg	655		714.396
		ANTI IL-6R 4.2 C.jpeg	677		734.391
		L-R1-LPS-2.1a.jpeg	505	489.333	979.502	1046.07
		L-R1-LPS-2.1b.jpeg	474		1170.78
		L-R1-LPS-2.1c.jpeg	489		987.912
		L-R1-LPS-2.2a.jpeg	505	502.667	1002.53	974.665
		L-R1-LPS-2.2b.jpeg	506		983.58
		L-R1-LPS-2.2c.jpeg	497		937.883
		L-R1-LPS-4.1a.jpeg	531	524	996.826	1010.95
		L-R1-LPS-4.1b.jpeg	524		1032.55
		L-R1-LPS-4.1c.jpeg	517		1003.47
		L-R1-LPS-4.2a.jpeg	360	385	1601.32	1467.91
		L-R1-LPS-4.2b.jpeg	392		1384.65
		L-R1-LPS-4.2c.jpeg	403		1417.78
		L-R1-LPS-5.1a.jpeg	593	551.5	933.713	1005.34
		L-R1-LPS-5.1b.jpeg	562		1004.2
		L-R1-LPS-5.1c.jpeg	522		1052.96
		L-R1-LPS-5.1d.jpeg	529		1030.48
		L-R1-LPS-5.2a.jpeg	550	555.333	964.102	969.424
		L-R1-LPS-5.2b.jpeg	567		950.926
		L-R1-LPS-5.2c.jpeg	549		993.245
		L-R1-Sham-1.1a.jpeg	603	586.5	805.832	774.67
		L-R1-Sham-1.1b.jpeg	570		743.509
		L-R1-Sham-1.2a.jpeg	518	540.5	865.055	856.715
		L-R1-Sham-1.2b.jpeg	563		848.375
		L-R1-Sham-2.1a.jpeg	584	612	668.981	592.674
		L-R1-Sham-2.1b.jpeg	640		516.367
		L-R1-Sham-2.2a.jpeg	688	667.75	675.415	706.884
		L-R1-Sham-2.2b.jpeg	687		676.699
		L-R1-Sham-2.2c.jpeg	649		787.219
		L-R1-Sham-2.2d.jpeg	647		688.204
		L-R2-LPS-1.1a.jpeg	598	591.667	771.922	767.712
		L-R2-LPS-1.1b.jpeg	614		760.152
		L-R2-LPS-1.1c.jpeg	563		771.061
		L-R2-LPS-1.2a.jpeg	521	535.5	895.846	889.058
		L-R2-LPS-1.2b.jpeg	550		882.271
		L-R2-LPS-5.1a.jpeg	517	482.333	1122.23	1184.97
		L-R2-LPS-5.1b.jpeg	445		1277.38
		L-R2-LPS-5.1c.jpeg	485		1155.31
		L-R2-LPS-5.2a.jpeg	561	508.5	1040.1	1200.28
		L-R2-LPS-5.2b.jpeg	581		1001.56
		L-R2-LPS-5.2c.jpeg	357		1652.74
		L-R2-LPS-5.2d.jpeg	535		1106.73
		L-R2-Sham-1.1a.jpeg	720	689	677.274	697.641
		L-R2-Sham-1.1b.jpeg	672		737.242
		L-R2-Sham-1.1c.jpeg	675		678.405
		L-R2-Sham-1.2a.jpeg	684	665.333	660.753	618.2
		L-R2-Sham-1.2b.jpeg	665		557.114
		L-R2-Sham-1.2c.jpeg	647		636.733
		L-R2-Sham-2.1a.jpeg	609	573	951.133	976.482
		L-R2-Sham-2.1b.jpeg	602		889.455
		L-R2-Sham-2.1c.jpeg	508		1088.86
		L-R2-Sham-2.2a.jpeg	569	610.333	686.638	750.05
		L-R2-Sham-2.2b.jpeg	631		783.585
		L-R2-Sham-2.2c.jpeg	631		779.927
