# Supplementary material for: A novel modulator of IL-6R prevents inflammation-induced preterm birth and improves newborn outcome
Source: EMBO Mol Med. 2025 Jul 3;17(8):1950–82. doi: 10.1038/s44321-025-00257-9 (PMC12340070; doi:10.1038/s44321-025-00257-9)
Supplement: Supplementary file 8 — Source data Fig. 6 [file 44321_2025_257_MOESM8_ESM.zip]

Archive with 9 entries (6 files):
- Figure 5/
- Figure 5/5A/
- Figure 5/.DS_Store
- __MACOSX/Figure 5/._.DS_Store
- Figure 5/5B/
- Figure 5/5A/qPCR fold change .xlsx
- __MACOSX/Figure 5/5A/._qPCR fold change .xlsx
- Figure 5/5B/Protein Concentration AF.xlsx
- __MACOSX/Figure 5/5B/._Protein Concentration AF.xlsx
