# Supplementary material for: A novel modulator of IL-6R prevents inflammation-induced preterm birth and improves newborn outcome
Source: EMBO Mol Med. 2025 Jul 3;17(8):1950–82. doi: 10.1038/s44321-025-00257-9 (PMC12340070; doi:10.1038/s44321-025-00257-9)
Supplement: Supplementary file 8 — Source data Fig. 6 [file 44321_2025_257_MOESM8_ESM.zip › Figure 5/5A/qPCR fold change .xlsx]

## Sheet: Placenta
	Il1b				Il6				Ptgs2				Ccl2
	Group	Relative fold change			Group	Relative fold change			Group	Relative fold change			Group	Relative fold change
	Sham 1	1.3			Sham 1	1.44			Sham 1	1.03			Sham 1	0.99
	Sham 2	0.7			Sham 2	0.56			Sham 2	0.97			Sham 2	1.01
	Sham 3	1			Sham 3	1			Sham 3	1			Sham 3	1.81
	Sham 4	0.62			Sham 4	0.6			Sham 4	1.07			Sham 4	0.19
	Sham 5	0.91			Sham 5	0.68			Sham 5	1.25			Sham 5	0.78
	Sham 6	1.46			Sham 6	1.72			Sham 6	0.68			Sham 6	1.54
	LPS 1	16.29			LPS 1	23.36			LPS 1	28.09			Sham 7	0.68
	LPS 2	8.34			LPS 2	74.59			LPS 2	17.17			LPS 1	4.51
	LPS 3	10.13			LPS 3	7.12			LPS 3	1.07			LPS 2	17.97
	LPS 4	7.86			LPS 4	53.63			LPS 4	5.22			LPS 3	5.23
	LPS 5	25.55			LPS 5	3.29			LPS 5	1.31			LPS 4	3.96
	LPS 6	17.96			LPS 6	22.8			LPS 6	13.06			LPS 5	2.56
	HSJ633 2h-1	1.27			HSJ633 2h-1	2.71			HSJ633 2h-1	1.5			LPS 6	11.57
	HSJ633 2h-2	0.71			HSJ633 2h-2	2.45			HSJ633 2h-2	2.32			HSJ633 2h-1	4.03
	HSJ633 2h-3	1.14			HSJ633 2h-3	2.44			HSJ633 2h-3	0.76			HSJ633 2h-2	1.26
	HSJ633 2h-4	7.17			HSJ633 2h-4	1.61			HSJ633 2h-4	0.91			HSJ633 2h-3	0.24
	HSJ633 6h-1	0.34			HSJ633 2h-5	2.43			HSJ633 2h-5	0.5			HSJ633 2h-4	1.55
	HSJ633 6h-2	2.29			HSJ633 6h-1	2.25			HSJ633 6h-1	1.71			HSJ633 6h-1	0.11
	HSJ633 6h-3	1.11			HSJ633 6h-2	2.6			HSJ633 6h-2	0.39			HSJ633 6h-2	1.35
	HSJ633 6h-4	4.37			HSJ633 6h-3	2.68			HSJ633 6h-3	0.85			HSJ633 6h-3	0.32
	HSJ633 6h-5	4.09			HSJ633 6h-4	6.39			HSJ633 6h-4	0.5			HSJ633 6h-4	1.96
									HSJ633 6h-5	0.74			HSJ633 6h-5	1.27

## Sheet: Uterus
	Il1b				Il6				Ptgs2				Ccl2
	Group	Relative fold change			Group	Relative fold change			Group	Relative fold change			Group	Relative fold change
	Sham 1	0.52			Sham 1	1.23			Sham 1	1			Sham 1	0.32
	Sham 2	1.86			Sham 2	0.72			Sham 2	0.952244			Sham 2	1.68
	Sham 3	0.61			Sham 3	1.05			Sham 3	0.9			Sham 3	0.436802
	Sham 4	0.384915			Sham 4	0.30644			Sham 4	1.1			Sham 4	0.732068
	Sham 5	0.425613			Sham 5	0.504763			Sham 5	0.93			Sham 5	0.858595
	Sham 6	1.32649			Sham 6	0.668351			Sham 6	1.25			Sham 6	1.97253
	Sham 7	1.86298			Sham 7	2.52045			Sham 7	0.82			Sham 7	0.15
	LPS 1	10.99			LPS 1	5.44			Sham 8	0.724172			Sham 8	1.85
	LPS 2	9.86701			LPS 2	3.61421			Sham 9	1.10145			Sham 9	0.87
	LPS 3	1.52374			LPS 3	6.69776			Sham 10	1.22213			Sham 10	0.88
	LPS 4	7.87682			LPS 4	0.723808			LPS 1	5.92			Sham 11	1.24
	LPS 5	3.3118			LPS 5	10.0818			LPS 2	11.08			LPS 1	0.64
	HSJ633 2h-1	5.69			HSJ633 2h-1	0.96			LPS 3	0.8			LPS 2	0.8
	HSJ633 2h-2	4.82			HSJ633 2h-2	0.42			LPS 4	0.52			LPS 3	2.33
	HSJ633 2h-3	23.81			HSJ633 2h-3	1.22			LPS 5	1.22			LPS 4	0.02
	HSJ633 6h-1	22.84			HSJ633 6h-1	1.8			LPS 6	0.66			LPS 5	3.53094
	HSJ633 6h-2	5.69			HSJ633 6h-2	0.02			LPS 7	1.26086			LPS 6	0.26
									LPS 8	2.29645			LPS 7	4.53
									LPS 9	0.910293			LPS 8	2.32149
									LPS 10	1.99917			LPS 9	6.91
									HSJ633 2h-1	1.77			LPS 10	5.42661
									HSJ633 2h-2	1.55			LPS 11	1.129
									HSJ633 2h-3	1.61			HSJ633 2h-1	1.54
									HSJ633 2h-4	1.15			HSJ633 2h-2	0.61
									HSJ633 2h-5	3.47			HSJ633 2h-3	2.16
									HSJ633 6h-1	0.78			HSJ633 2h-4	0.41
									HSJ633 6h-2	3.38			HSJ633 2h-5	1.49
									HSJ633 6h-3	2.1			HSJ633 2h-6	0.62
									HSJ633 6h-4	3.42			HSJ633 2h-7	2.41
													HSJ633 6h-1	0.14
													HSJ633 6h-2	0.74
													HSJ633 6h-3	2.45
													HSJ633 6h-4	0.7
													HSJ633 6h-5	2.91
													HSJ633 6h-6	2.81

## Sheet: Fetal Membrane
	Il1b				Il6				Ptgs2				Ccl2
	Group	Relative fold change			Group	Relative fold change			Group	Relative fold change			Group	Relative fold change
	Sham 1	1.8			Sham 1	0.75			Sham 1	1.08			Sham 1	0.46
	Sham 2	0.67			Sham 2	0.83			Sham 2	0.92			Sham 2	1.54
	Sham 3	0.54			Sham 3	1.41			Sham 3	0.95			Sham 3	0.54
	Sham 4	0.46			Sham 4	1.9			Sham 4	1.05			Sham 4	0.9
	Sham 5	1.54			Sham 5	0.1			Sham 5	0.93			Sham 5	1.55
	Sham 6	1.52874			LPS 1	1.42			Sham 6	0.98			Sham 6	1.9503
	Sham 7	0.557615			LPS 2	4.04			Sham 7	1.08			Sham 7	0.444019
	Sham 8	0.610194			LPS 3	1.99			LPS 1	76.42			Sham 8	0.29193
	Sham 9	1.30345			HSJ633 2h-1	0.59			LPS 2	46.23			Sham 9	1.31375
	LPS 1	3.73			HSJ633 2h-2	1.31			LPS 3	6.52			Sham 10	0.9
	LPS 2	2.47			HSJ633 2h-3	0.69			LPS 4	7.84			Sham 11	1.1
	LPS 3	11.9368			HSJ633 6h-1	2.25			LPS 5	0.97			LPS 1	195.66
	LPS 4	3.27692			HSJ633 6h-2	2.32			LPS 6	14.18			LPS 2	118.79
	LPS 5	3.36905							HSJ633 2h-1	11.44			LPS 3	30.74
	LPS 6	4.81435							HSJ633 2h-2	31.69			LPS 4	30.91
	HSJ633 2h-1	1							HSJ633 2h-3	1.21			LPS 5	111.42
	HSJ633 2h-2	12.21							HSJ633 2h-4	0.9			LPS 6	359.83
	HSJ633 2h-3	4.04							HSJ633 2h-5	1.46			HSJ633 2h-1	0.751942
	HSJ633 2h-4	3.85							HSJ633 2h-6	1.13			HSJ633 2h-2	18.9443
	HSJ633 6h-1	5.98							HSJ633 6h-1	4.5			HSJ633 2h-3	0.408581
	HSJ633 6h-2	4.11							HSJ633 6h-2	1.63			HSJ633 2h-4	1.51435
									HSJ633 6h-3	1.51			HSJ633 2h-5	8.53
													HSJ633 2h-6	16.53
													HSJ633 2h-7	49.43
													HSJ633 2h-8	54.56
													HSJ633 2h-9	0.72
													HSJ633 2h-10	1.39
													HSJ633 2h-11	1.31
													HSJ633 6h-1	0.14
													HSJ633 6h-2	12.31
													HSJ633 6h-3	12.49
													HSJ633 6h-4	3.46
													HSJ633 6h-5	9.26
