# Supplementary material for: A novel modulator of IL-6R prevents inflammation-induced preterm birth and improves newborn outcome
Source: EMBO Mol Med. 2025 Jul 3;17(8):1950–82. doi: 10.1038/s44321-025-00257-9 (PMC12340070; doi:10.1038/s44321-025-00257-9)
Supplement: Supplementary file 8 — Source data Fig. 6 [file 44321_2025_257_MOESM8_ESM.zip › Figure 5/5B/Protein Concentration AF.xlsx]

## Sheet: Amniotic Fluid
	IL-1β				IL-6
	Group	Protein Concentration			Group	Protein Concentration
	sham 1	2.273			sham 1	166.687
	sham 2	2.83176			sham 2	37.8628
	Sham 3	0	exclude		sham 3	58.3613
	LPS 1	110.526			sham 4	73.6026
	LPS 2	192.163			LPS 1	1864.18
	LPS 3	160.475			LPS 2	1152.59
	LPS 4	140.29			LPS 3	636.873
	HSJ633 2h-1	6.04244			LPS 4	91.5103
	HSJ633 2h-2	29.2323			LPS 5	1755.51
	HSJ633 2h-3	231.149	Outliers		LPS 6	969.561
	HSJ633 6h-1	0	exclude		HSJ633 2h-1	83.2351
	HSJ633 6h-2	2.98159			HSJ633 2h-2	127.25
	HSJ633 6h-3	4.9251			HSJ633 2h-3	317.647
					HSJ633 2h-4	758.888
					HSJ633 6h-1	47.855
					HSJ633 6h-2	116.016
					HSJ633 6h-3	54.7273
