# Supplementary material for: A novel modulator of IL-6R prevents inflammation-induced preterm birth and improves newborn outcome
Source: EMBO Mol Med. 2025 Jul 3;17(8):1950–82. doi: 10.1038/s44321-025-00257-9 (PMC12340070; doi:10.1038/s44321-025-00257-9)
Supplement: Supplementary file 9 — Source data Fig. 7 [file 44321_2025_257_MOESM9_ESM.zip]

Archive with 27 entries (20 files):
- Figure 6/
- Figure 6/6F/
- Figure 6/6A/
- Figure 6/.DS_Store
- __MACOSX/Figure 6/._.DS_Store
- Figure 6/6B/
- Figure 6/6E/
- Figure 6/6D/
- Figure 6/6C/
- Figure 6/6F/.DS_Store
- __MACOSX/Figure 6/6F/._.DS_Store
- Figure 6/6F/Intestine quantification .xlsx
- __MACOSX/Figure 6/6F/._Intestine quantification .xlsx
- Figure 6/6B/PTB Treatment.xlsx
- __MACOSX/Figure 6/6B/._PTB Treatment.xlsx
- Figure 6/6E/.DS_Store
- __MACOSX/Figure 6/6E/._.DS_Store
- Figure 6/6E/Lung analysis .xlsx
- __MACOSX/Figure 6/6E/._Lung analysis .xlsx
- Figure 6/6D/Weight at PT7.xlsx
- __MACOSX/Figure 6/6D/._Weight at PT7.xlsx
- Figure 6/6D/Weight at PT1.xlsx
- __MACOSX/Figure 6/6D/._Weight at PT1.xlsx
- Figure 6/6C/.DS_Store
- __MACOSX/Figure 6/6C/._.DS_Store
- Figure 6/6C/PTB Treatment.xlsx
- __MACOSX/Figure 6/6C/._PTB Treatment.xlsx
