# Supplementary material for: A novel modulator of IL-6R prevents inflammation-induced preterm birth and improves newborn outcome
Source: EMBO Mol Med. 2025 Jul 3;17(8):1950–82. doi: 10.1038/s44321-025-00257-9 (PMC12340070; doi:10.1038/s44321-025-00257-9)
Supplement: Supplementary file 9 — Source data Fig. 7 [file 44321_2025_257_MOESM9_ESM.zip › Figure 6/6F/Intestine quantification .xlsx]

## Sheet: Diameter
	2023-05-01
	Image Path	Membrane Width	Diameter (um)	Average
	LPS 1.1	0.989407	989.407	1101.31
		1.09943	1099.43
		1.2151	1215.1
	LPS 1.2	0.848926	848.926	900.122
		0.953313	953.313
		0.841137	841.137
		0.957113	957.113
	LPS 2.1	1.27599	1275.99	1072.67
		0.905627	905.627
		1.08588	1085.88
		1.02318	1023.18
	Sham 1.1	0.982636	982.636	988.709
		1.01575	1015.75
		0.967742	967.742
	Sham 1.2	1.24136	1241.36	1148.26
		1.35331	1353.31
		1.28596	1285.96
		0.92339	923.39
		0.93726	937.26
	Sham 2.1	0.890766	890.766	997.962
		1.07416	1074.16
		1.15047	1150.47
		0.876453	876.453
	Sham 2.2	1.32613	1326.13	1049.17
		0.959216	959.216
		0.85171	851.71
		1.03049	1030.49
		1.07831	1078.31
	2023-06-01
	Image Path	Membrane Width	Diameter	Average
	LPS 2.1	0.862234	862.234	821.412
		0.819995	819.995
		0.782008	782.008
	LPS 2.2	0.778801	778.801	792.127
		0.927601	927.601
		0.669979	669.979
	Sham 1.1	0.833927	833.927	947.312
		1.0607	1060.7
	Sham 1.2	1.05329	1053.29	1100.21
		1.14712	1147.12
	Sham 2.1	0.948074	948.074	956.726
		0.969393	969.393
		0.95271	952.71
	Sham 2.2	0.827505	827.505	941.622
		0.868758	868.758
		1.1286	1128.6
	Sham 3.1	0.794829	794.829	794.829	EXCLUS
	2023-10-01
	Image Path	Membrane Width	um	Moyenne	Moyenne groupe
	2h 1.1 a.jpeg	1.14339	1143.39	1096.86	1134.13
	2h 1.1 b.jpeg	0.9529	952.9
	2h 1.1 c.jpeg	1.1586	1158.6
	2h 1.1 d.jpeg	1.13257	1132.57
	2h 1.2 a.jpeg	1.22732	1227.32	1134.27
	2h 1.2 b.jpeg	0.883663	883.663
	2h 1.2 c.jpeg	1.18035	1180.35
	2h 1.2 d.jpeg	1.24573	1245.73
	2h 3.1 a.jpeg	1.19386	1193.86	1262.12
	2h 3.1 b.jpeg	1.28716	1287.16
	2h 3.1 c.jpeg	1.24973	1249.73
	2h 3.1 d.jpeg	1.31774	1317.74
	2h 3.2 a.jpeg	1.32522	1325.22	1252.14
	2h 3.2 b.jpeg	1.37897	1378.97
	2h 3.2 c.jpeg	1.14489	1144.89
	2h 3.2 d.jpeg	1.15948	1159.48
	2h 4.1 a.jpeg	1.0345	1034.5	951.146
	2h 4.1 b.jpeg	0.930626	930.626
	2h 4.1 c.jpeg	0.892437	892.437
	2h 4.1 d.jpeg	0.947025	947.025
	2h 4.2 a.jpeg	1.00074	1000.74	1108.23
	2h 4.2 b.jpeg	0.992308	992.308
	2h 4.2 c.jpeg	1.23162	1231.62
	2h 4.2 d.jpeg	1.20825	1208.25
	LPS 5.1 a.jpeg	1.35747	1357.47	1243.26	1168.28
	LPS 5.1 b.jpeg	1.46112	1461.12
	LPS 5.1 c.jpeg	1.23236	1232.36
	LPS 5.1 d.jpeg	0.922089	922.089
	LPS 5.2 a.jpeg	1.36913	1369.13	1137.82
	LPS 5.2 b.jpeg	1.09966	1099.66
	LPS 5.2 c.jpeg	1.0219	1021.9
	LPS 5.2 d.jpeg	1.06058	1060.58
	lps 6.1 a.jpeg	1.23993	1239.93	1284.32
	lps 6.1 b.jpeg	1.30293	1302.93
	lps 6.1 c.jpeg	1.27892	1278.92
	lps 6.1 d.jpeg	1.31551	1315.51
	lps 6.2 a.jpeg	0.794367	794.367	1007.71
	lps 6.2 b.jpeg	0.900791	900.791
	lps 6.2 c.jpeg	1.18674	1186.74
	lps 6.2 d.jpeg	1.14895	1148.95
	Sham 1.1 a.jpeg	1.05645	1056.45	1187.17	1141.61
	Sham 1.1 b.jpeg	1.27178	1271.78
	Sham 1.1 c.jpeg	1.32605	1326.05
	Sham 1.1 d.jpeg	1.09439	1094.39
	Sham 1.2 a.jpeg	1.1126	1112.6	1112.85
	Sham 1.2 b.jpeg	1.20427	1204.27
	Sham 1.2 c.jpeg	1.02902	1029.02
	Sham 1.2 d.jpeg	1.10551	1105.51
	sham 2.1 a.jpeg	1.1966	1196.6	1210.47
	sham 2.1 b.jpeg	1.18906	1189.06
	sham 2.1 c.jpeg	1.33844	1338.44
	sham 2.1 d.jpeg	1.11779	1117.79
	sham 2.2 a.jpeg	1.2905	1290.5	1210.12
	sham 2.2 b.jpeg	1.32758	1327.58
	sham 2.2 c.jpeg	1.22704	1227.04
	sham 2.2 d.jpeg	0.995374	995.374
	sham 3.1 a.jpeg	0.972038	972.038	985.703
	sham 3.1 b.jpeg	0.836546	836.546
	sham 3.1 c.jpeg	0.937314	937.314
	sham 3.1 d.jpeg	1.19691	1196.91
	sham 3.2 a.jpeg	0.959895	959.895	1136.44
	sham 3.2 b.jpeg	0.956286	956.286
	sham 3.2 c.jpeg	1.38379	1383.79
	sham 3.2 d.jpeg	1.2458	1245.8
	sham 4.1 a.jpeg	1.06335	1063.35	1100.83
	sham 4.1 b.jpeg	1.083	1083
	sham 4.1 c.jpeg	1.07527	1075.27
	sham 4.1 d.jpeg	1.18172	1181.72
	sham 4.2 a.jpeg	1.30089	1300.89	1189.29
	sham 4.2 b.jpeg	1.20668	1206.68
	sham 4.2 c.jpeg	1.05306	1053.06
	sham 4.2 d.jpeg	1.19652	1196.52
	2023-11-01
	Image Path	Membrane Width	um	Colonne2
	2H1.1 a.jpeg	1.30939	1309.39	1201.7
	2H1.1 b.jpeg	0.932589	932.589
	2H1.1 c.jpeg	1.43288	1432.88
	2H1.1 d.jpeg	1.13193	1131.93
	2H1.2 a.jpeg	1.28747	1287.47	1217.5
	2H1.2 b.jpeg	1.27814	1278.14
	2H1.2 c.jpeg	1.17521	1175.21
	2H1.2 d.jpeg	1.12917	1129.17
	2H4.1 a.jpeg	1.08103	1081.03	1166.84
	2H4.1 b.jpeg	1.00323	1003.23
	2H4.1 c.jpeg	1.20617	1206.17
	2H4.1 d.jpeg	1.37692	1376.92
	2H4.2 a.jpeg	1.38689	1386.89	1241.8
	2H4.2 b.jpeg	1.15222	1152.22
	2H4.2 c.jpeg	1.08595	1085.95
	2H4.2 d.jpeg	1.34215	1342.15
	2H5.1 a.jpeg	1.41624	1416.24	1286.14
	2H5.1 b.jpeg	1.09537	1095.37
	2H5.1 c.jpeg	1.32286	1322.86
	2H5.1 d.jpeg	1.31009	1310.09
	2H5.2 a.jpeg	1.15115	1151.15	1224.14
	2H5.2 b.jpeg	1.24488	1244.88
	2H5.2 c.jpeg	1.42107	1421.07
	2H5.2 d.jpeg	1.07945	1079.45
	6H1.1 a.jpeg	1.24795	1247.95	1170.1
	6H1.1 b.jpeg	1.28109	1281.09
	6H1.1 c.jpeg	0.977659	977.659
	6H1.1 d.jpeg	1.17368	1173.68
	6H1.2 a.jpeg	1.22653	1226.53	1186.14
	6H1.2 b.jpeg	1.20327	1203.27
	6H1.2 c.jpeg	1.03042	1030.42
	6H1.2 d.jpeg	1.28434	1284.34
	6H5.1 a.jpeg	1.28295	1282.95	1302.95
	6H5.1 b.jpeg	1.23171	1231.71
	6H5.1 c.jpeg	1.19291	1192.91
	6H5.1 d.jpeg	1.50423	1504.23
	6H5.2 a.jpeg	1.37076	1370.76	1278.85
	6H5.2 b.jpeg	1.00518	1005.18
	6H5.2 c.jpeg	1.47489	1474.89
	6H5.2 d.jpeg	1.26455	1264.55
	LPS5.1 a.jpeg	1.14318	1143.18	1103.53
	LPS5.1 b.jpeg	1.24992	1249.92
	LPS5.1 c.jpeg	1.16571	1165.71
	LPS5.1 d.jpeg	0.855309	855.309
	LPS5.2 a.jpeg	0.980093	980.093	1134.08
	LPS5.2 b.jpeg	1.20949	1209.49
	LPS5.2 c.jpeg	1.13903	1139.03
	LPS5.2 d.jpeg	1.20771	1207.71
	Sham1.1 a.jpeg	1.17007	1170.07	1154.54
	Sham1.1 b.jpeg	1.13174	1131.74
	Sham1.1 c.jpeg	1.17703	1177.03
	Sham1.1 d.jpeg	1.13931	1139.31
	Sham1.2 a.jpeg	1.31749	1317.49	1257.76
	Sham1.2 b.jpeg	1.02159	1021.59
	Sham1.2 c.jpeg	1.32276	1322.76
	Sham1.2 d.jpeg	1.36922	1369.22
	Sham2.1 a.jpeg	1.41182	1411.82	1314.13
	Sham2.1 b.jpeg	1.26312	1263.12
	Sham2.1 c.jpeg	1.34414	1344.14
	Sham2.1 d.jpeg	1.23745	1237.45
	Sham2.2 a.jpeg	1.14938	1149.38	1207.02
	Sham2.2 b.jpeg	1.15049	1150.49
	Sham2.2 c.jpeg	1.22461	1224.61
	Sham2.2 d.jpeg	1.30361	1303.61
	Mars 2023 (2)
	LPS 1.1	1.14697	1146.97	1043.88	1019.2
		0.976802	976.802
		1.0153	1015.3
	LPS 1.2	0.85631	856.31	941.92
		1.02832	1028.32
		0.949033	949.033
	LPS 2.1	1.19582	1195.82	1126.86
		1.1178	1117.8
		1.07049	1070.49
	LPS 2.2	0.865782	865.782	973.856
		1.01833	1018.33
		1.04758	1047.58
	Sham 1.1	1.05648	1056.48	1096.5	1011.53
		1.10186	1101.86
		1.1325	1132.5
	Sham 1.2	0.883698	883.698	930.938
		0.973101	973.101
		0.938211	938.211
	Sham 2.1	0.981694	981.694	1055.22
		1.21326	1213.26
		0.986511	986.511
	Sham 2.2	1.00573	1005.73	971.957
		0.990731	990.731
		0.921522	921.522
	2023-03-01
	LPS 1.1	0.890778	890.778	960.101	954.109
		0.902329	902.329
		1.0872	1087.2
	LPS 1.2	1.07915	1079.15	948.117
		0.786128	786.128
		0.979068	979.068
	Sham 1.1	1.1634	1163.4	1152.12	1121.81
		1.03109	1031.09
		1.26186	1261.86
	Sham 1.2	1.03162	1031.62	1109.04
		1.26829	1268.29
		1.0272	1027.2
	Sham 2.1	0.827673	827.673	1005.13
		1.27384	1273.84
		0.913864	913.864
	Sham 2.2	1.09472	1094.72	1220.95
		1.22179	1221.79
		1.34634	1346.34
	récolte 1
	Group	Diameter (um)	Average
	Sham 1.1	877.204	952.709
		1028.21
	Sham 1.2	1000.13	1000.13
	Sham 2.1	1335.61	1357.92
		1380.22
	Sham 2.2	1174.43	1122.94
		1071.45
	LPS 1.1	981.145	932.677
		884.208
	LPS 1.2	962.287	983.838
		1005.39
	Récolte 2
	Image Path	Membrane Width (mm)	Width (um)	Average
	Sham 1.1	1.22538	1225.38	1336.14
		1.44691	1446.91
	Sham 1.2	1.57786	1577.86	1413.32
		1.24878	1248.78
	Sham 2.1	1.17718	1177.18	1213.99
		1.33338	1333.38
		1.37271	1372.71
		1.18136	1181.36
		1.00535	1005.35
	Sham 2.2	1.21515	1215.15	1180.87
		1.13752	1137.52
		1.24991	1249.91
		1.12091	1120.91
	Sham 3.1	1.07077	1070.77	1282.3
		1.3963	1396.3
		1.37982	1379.82
	LPS 2.2	1.23782	1237.82	1062.83
		1.00037	1000.37
		1.0183	1018.3
		0.994844	994.844
	LPS 3.1	1.2042	1204.2	1364.97
		1.46736	1467.36
		1.43847	1438.47
		1.34983	1349.83
	LPS 3.2	1.15881	1158.81	1142.06
		1.12531	1125.31
	LPS 6.1	1.10871	1108.71	1033.43
		0.990751	990.751
		1.11316	1113.16
		0.921095	921.095
	LPS 6.2	0.863559	863.559	832.965
		0.80237	802.37

## Sheet: villus Heigt
	ID	Villus Heigt (um)	Moyenne)			ID	Villus Heigt (um)	(Moyenne)					ID	Villus Height (µm)	Mean		ID	Villus Height (µm)	Mean			ID	Villus Height (µm)	Mean		ID	Villus Height (µm)	Mean
	Sham 1.1	413.416	405.988			LPS 1.1	361.072	389.694					LPS 1.1	515.883	363.598		Sham 1.1	385.376	380.702			Sham 1.1	398.801	416.812		LPS 1.1	465.708	389.622
		420.924					377.703							471.813				403					466.502				391.623
		394.232					342.641							286.588				470.482					396.365				351.644
		377.275					435.955							315.208				343.513					366.359				235.949
		375.147					460.262							296.609				283.458					460.74				380.528
		409.98												316.454				376.136					447.684				420.08
							295.794							351.205				452.767					394.513				415.905
		409.98					449.775							360.124				372.649					420.613				496.417
		402.752					330.015							420.65				394.079					389.054				342.829
		450.187					454.033							301.446				325.565					427.485				395.532
	Sham 1.2	358.403	425.175			LPS 1.2	418.112	355.625					LPS 1.2	465.571	373.299		Sham 1.2	384.469	346.174			Sham 1.2	383.803	474.624		LPS 1.2	314.886	347.887
		371.216												340.898				331.148					509.241				324.777
		464.844					314.715							480.014				268.976					486.009				312.818
		566.394					271.739							333.856				436.804					536.305				316.201
		376.705					400.267							496.217				372.605					461.953				326.493
		487.81					419.033							354.608				411.123					465.768				400.885
		414.837					383.743							298.263				277.505					506.939				366.669
							343.639							325.567				296.659					532.281				390.796
		363.713					313.054							274.83				331.372					420.377				364.023
		422.652					336.32							363.162				351.084					443.56				361.327
	Sham 2.1	355.653	381.146										LPS 2.1	442.454	371.487		Sham 2.1	357.671	350.334			Sham 2.1	429.243	472.323		LPS 2.2	433.63	383.819
		322.598												331.22				400.052					514.733				378.026
		327.88												243.315				354.186					452.595				453.137
		466.817												453.233				308.547					454.709				335.468
		386.389												336.29				349.438					417.673				314.801
		313.063												297.499				336.14					481.475				335.765
		464.813												488.108				379.424					375.781				431.229
		392.077												453.46				433.703					561.405				321.891
		457.973												344.952				244.301					486.051				488.652
		324.197												324.341				339.882					549.566				345.588
	Sham 2.2	475.501	435.421										LPS 2.2	255.963	357.208		Sham 2.2	286.795	359.28			Sham 2.2	443.857	416.365		Global		373.776
		355.099												433.962				421.252					444.005
		489.474												331.957				327.638					476.337
		528.946												401.934				442.336					381.14
														281.976				334.28					404.431
		341.49												261.517				352.71					410.661
		429.018												428.825				331.761					365.561
		454.698												431.283				354.744					384.009
		385.372												312.552				339.993					373.831
		459.188												432.115				401.294					479.816
													Global		366.398		Global		359.123			Global		445.031
	ID	Villus Height (um)	Moyenne			ID	Villus Height (um)	Moyenne
	Sham 1.1	304.641	326.28			LPS 2.1	273.219	252.723
		311.726					262.389
		351.896					288.573
		297.059					220.036
		354.088					253.361
		324.046					269.211
		329.559					251.018
		334.54					202.269
		305.083					255.286
		350.161					251.872
	Sham 1.2	343.124	359.529			LPS 2.2	311.859	273.889
		309.947					242.858
		343.297					229.996
		428.384					261.709
		394.513					250.996
		399.331					325.406
		327.748					323.626
		391.924					330.695
		316.814					221.325
		340.212					240.419
	Sham 2.1	366.531	353.391
		344.707
		326.517
		359.152
		456.295
		327.656
		341.339
		361.268
		329.177
		321.264
	Sham 2.2	311.363	383.89
		340.915
		345.99
		338.069
		422.36
		478.455
		460.248
		399.944
		418.529
		323.028
	Sham 3.1	443.671	381.22
		435.269
		383.829
		364.561
		327.454
		405.591
		308.165
		Sham 1.1	Sham 1.2	Sham 2.1	Sham 2.2	LPS 5.1	LPS 5.2	2H1.1	2H1.2	2H4.1	2H4.2	2H5.1	2H5.2	6H1.1	6H1.2	6H5.1	6H5.2
	1	331.823	362.464	466.534	455.505	324.93	298.237	627.365	377.177	450.961	407.144	329.569	336.045	522.711	361.398	343.249	335.089
	2	419.839	340.408	569.696	507.225	311.052	310.399	431.419	333.658	425.006	507.185	562.517	411.197	548.493	417.713	508.097	387.985
	3	422.029	331.571	387.228	489.324	302.75	303.385	297.394	385.232	458.07	520.664	489.163	338.187	574.375	493.387	504.211	392.014
	4	433.599	345.493	417.903	490.674	446.06	334.012	329.466	387.064	457.354	478.141	309.005	354.602	531.151	463.581	501.895	393.894
	5	414.37	460.707	552.868	453.708	440.396	439.789	353.605	408.054	487.03	345.709	400.92	330.815	471.219	410.252	539.232	370.322
	6	481.451	602.47	541.794	395.435	356.331	371.918	524.625	420.156	360.252	546.234	469.412	516.627	246.945	337.305	614.851	482.584
	7	366.166	467.275	367.982	385.075	498.036	482.941	392.629	455.189	553.854	545.056	362.251	411.873	444.867	433.28	386.388	450.668
	8	519.705	418.238	315.329	394.598	438.599	467.566	449.373	454.776	565.414	418.373	350.858	500.458	433.52	347.051	352.101	436.863
	9	344.145	447.109	510.391	384.901	477.078	335.196	492.354	403.395	519.769	472.599	362.906	482.407	460.559	387.766	439.248	386.059
	10	476.653	497.665	454.687	407.695	362.366	405.653	502.274	432.959	467.149	459.276	443.9	530.305	446.394	377.391	295.892	347.614
	Moyenne	420.978	427.34	458.441	436.414	395.76	374.91	440.05	405.766	474.486	470.038	408.05	421.252	468.023	402.912	448.516	398.309
	Moyenne groupe	435.793				385.335		436.607						429.44
	Colonne1	LPS 3.1	LPS 5.1	LPS 5.2	2H 1.1	2H 1.2	2H 3.1	2H 3.2	2H 4.1	2H 4.2
	1	266.773	367.998	335.131	388.537	384.625	356.682	359.175	307.681	428.251
	2	285.458	378.038	352.553	318.377	365.593	465.926	256.473	348.739	515.999
	3	322.306	335.481	373.831	573.536	280.744	417.298	414.358	373.817	288.225
	4	395.484	333.057	332.9	425.285	298.516	382.932	248.857	345.112	478.077
	5	284.211	358.318	261.794	370.742	283.307	368.033	427.647	321.387	405.886
	6	264.259	347.773	337.21	273.798	417.973	308.636	388.542	327.344	322.493
	7	263.617	472.678	259.467	421.372	380.762	282.651	406.581	395.552	438.298
	8	388.265	345.687	303.006	526.431	356.566	280.861	520.012	407.089	425.139
	9	344.372	325.092	348.489	440.174	442.344	321.714	365.146	363.843	330.05
	10	244.384	217.274	335.829	318.33	325.001	305.781	457.325	263.501	349.152
	Moyenne	305.913	348.14	324.021	405.658	353.543	349.051	384.412	345.406	398.157
