# Supplementary material for: A novel modulator of IL-6R prevents inflammation-induced preterm birth and improves newborn outcome
Source: EMBO Mol Med. 2025 Jul 3;17(8):1950–82. doi: 10.1038/s44321-025-00257-9 (PMC12340070; doi:10.1038/s44321-025-00257-9)
Supplement: Supplementary file 9 — Source data Fig. 7 [file 44321_2025_257_MOESM9_ESM.zip › Figure 6/6B/PTB Treatment.xlsx]

## Sheet: Feuil1
			DOB	Time	Number bb at birth	Alive ?	Gestation Day	PTB ?	% PTB	Newborn Survival (%)
		Sham 1	22-09-2023	9h	5	yes	18.5	no	0	1
		Sham 2	22-09-2023	15h30	5	yes	19	no
		Sham 3	23-09-2023	11h30	11	yes	19.5	no
		Sham 4	22-09-2023	9h	12	yes	18.5	no
		LPS 1	21-09-2023	9h	0	no	17.5	yes	0.857143	0.285714
		LPS 2	20-09-2023	10h	0	no	16.5	yes
		LPS 3	21-09-2023	15h00	0	no	18	yes
		LPS 4	21-09-2023	15h00	0	no	18	yes
		LPS 5	22-09-2023	15h30	11	yes	19	no
		LPS 6	21-09-2023	9h	10	yes	17.5	yes
		LPS 7	21-09-2023	9h	0	no	17.5	yes
		633 2H 1	22-09-2023	9h30	12	yes	18.5	no	0.5	0.75
		633 2H 2	20-09-2023	10h	0	no	16.5	yes
		633 2H 3	21-09-2023	16h	10	yes	18	yes
		633 2H 4	22-09-2023	15h30	13	yes	19	no
		633 6H 1	21-09-2023	9h45	0	no	17.5	yes	1	0
		633 6H 2	21-09-2023	16h	0	no	18	yes
		633 6H 3	20-09-2023	16h	0	no	17	yes
		633 6H 4	21-09-2023	9h	0	no	17.5	yes
			DOB	Time	Number bb at birth	Alive ?	Gestation Day	PTB ?	% PTB	Newborn Survival (%)
		Sham 1	13/10/2023	10h00	13	yes	18.5	no	0	1
		Sham 2	13/10/2023	13h30	12	yes	19	no
		LPS 1	12/10/2023	9h00	0	no	17.5	yes	0.857143	0.285714
		LPS 2	11/10/2023	16h00	0	no	17	yes
		LPS 3	11/10/2023	11h00	2	yes	17	yes
		LPS 4	11/10/2023	11h00	1	no	17	yes
		LPS 5	14/10/2023	11h00	5	yes	19.5	no
		LPS 6	11/10/2023	10h00	0	no	16.5	yes
		LPS 7	12/10/2023	9h00	0	no	17.5	yes
		633 2H 1	13/10/2023	10h00	10	yes	18.5	no	0.4	0.6
		633 2h 2	11/10/2023	10h00	0	no	16.5	yes
		633 2H 3	11/10/2023	10h00	0	no	16.5	yes
		633 2H 4	13/10/2023	10h00	15	yes	18.5	no
		633 2H 5	13/10/2023	10h00	14	yes	18.5	no
		633 6H 1	14/10/2023	12h30	3	yes	20	no	0.6	0.4
		633 6H 2	11/10/2023	16h00	0	no	17	yes
		633 6H 3	12/10/2023	9h00	0	no	17.5	yes
		633 6h 4	11/10/2023	16h00	0	no	16.5	yes
		633 6H 5	14/10/2023	11h00	5	yes	19.5	no
						2 pups and + = Alive
		Group	Time	Number bb at birth	Alive ?	Gestation Day	PTB ?	% PTB	Newborn Survival (%)
		Sham 1	ON	15	yes	18.5	no	0	1
		Sham 2	10h00	9	yes	19	no
		Sham 3	16h00	14	yes	19	no
		LPS 1	ON	0	no	17.5	yes	0.833333	0.166667
		LPS 2	ON	9	yes	17.5	yes
		LPS 3	16h00	0	no	17	yes
		LPS 4	14h00	0	no	19	no
		LPS 5	ON	0	no	16.5	yes
		LPS 6	ON	0	no	16.5	yes
