# Supplementary material for: A novel modulator of IL-6R prevents inflammation-induced preterm birth and improves newborn outcome
Source: EMBO Mol Med. 2025 Jul 3;17(8):1950–82. doi: 10.1038/s44321-025-00257-9 (PMC12340070; doi:10.1038/s44321-025-00257-9)
Supplement: Supplementary file 9 — Source data Fig. 7 [file 44321_2025_257_MOESM9_ESM.zip › Figure 6/6E/Lung analysis .xlsx]

## Sheet: Feuil1
	Image Path	Number of Alveoli	Average	Average Alveolar Area (microns)	Average	Moyenne3
HSJ633 2h	2h 1.1a	690	619.8	532.215	599.371
	2h 1.1b	553		674.422
	2h 1.1c	555		713.383							sham	lps	2h	6h
	2h 1.1d	629		557.635
	2h 1.1e	672		519.199
	2h 1.2a	744	685.5	561.614	644.595
	2h 1.2b	722		568.739		Blurred image, not taken into account.
	2h 1.2c	627		727.576
	2h 1.2d	707		529.658		Blurred image, not taken into account.
	2h 4.1a	520	513.5	918.641	942.122
	2h 4.1b	478		1033.6
	2h 4.1c	587		726.313
	2h 4.1d	469		1089.93
	2h 4.2a	611	534.333	688.007	862.93
	2h 4.2b	505		897.233
	2h 4.2c	487		1003.55
	2h 5.1a	485	524.75	1058.85	984.888
	2h 5.1b	558		923.215
	2h 5.1c	607		786.274
	2h 5.1d	449		1171.22
	2h 5.2a	601	598	783.307	756.764
	2h 5.2b	586		733.762
	2h 5.2c	585		762.624
	2h 5.2d	620		747.363
HSJ633 6h	6h 1.2a	297	303	1631.07	1502.95
	6h 1.2b	294		1606.58
	6h 1.2c	329		1278.75
	6h 1.2d	299		1382.88
	6h 1.2e	296		1615.48
	6h 5.2a	424	432.5	1314.25	1208.29
	6h 5.2b	415		1224.28
	6h 5.2c	432		1229.55
	6h 5.2d	459		1065.09
	6h 1.1 a.jpeg	408	415.5	1012.01	969.928
	6h 1.1 b.jpeg	421		959.34
	6h 1.1 c.jpeg	398		1056.7
	6h 1.1 d.jpeg	435		851.66
	6h 5.1 a.jpeg	564	513	661.818	792.235
	6h 5.1 b.jpeg	462		922.651
LPS	LPS 5.1a	599	587.75	761.97	769.259
	LPS 5.1b	563		815.957
	LPS 5.1c	580		795.927
	LPS 5.1d	609		703.182
	LPS 5.2a	640	628.5	616.277	671.95
	LPS 5.2b	620		727.151
	LPS 5.2c	639		660.277
	LPS 5.2d	615		684.096
Sham	Sham 1.1a	573	565	807.004	741.808
	Sham 1.1b	537		791.516
	Sham 1.1c	590		660.453
	Sham 1.1d	560		708.259
	Sham 1.2a	612	640	674.889	609.299
	Sham 1.2b	585		744.727		Blurred image, not taken into account.
	Sham 1.2c	662		580.589
	Sham 1.2d	646		635.306
	Sham 2.1a	497	528.667	1067.81	1011.34
	Sham 2.1b	600		868.209
	Sham 2.1c	489		1098
	Sham 2.2a	487	569.333	930.547	831.122	Blurred image, not taken into account.
	Sham 2.2b	548		852.731
	Sham 2.2c	609		771.609
	Sham 2.2d	551		869.026
	Image Path	Number of Alveoli	Average	Average per group	Average Alveolar Area (microns)	Average	Average per group
HSJ633 2h	2h 1.1 a.jpeg	638	648.5	611.361	649.618	661.453	711.488
	2h 1.1 b.jpeg	700			598.873
	2h 1.1 c.jpeg	647			665.655
	2h 1.1 d.jpeg	609			731.665
	2h 1.2 a.jpeg	698	704.25		646.094	639.987
	2h 1.2 b.jpeg	764			588.044
	2h 1.2 c.jpeg	657			740.452
	2h 1.2 d.jpeg	698			585.358
	2h 3.1 a.jpeg	569	569		436.846	436.846
	2h 3.2 a.jpeg	567	563.75		802.551	821.325
	2h 3.2 b.jpeg	542			856.454
	2h 3.2 c.jpeg	511			958.721
	2h 3.2 d.jpeg	635			667.573
	2h 4.1 a.jpeg	532	553		984.554	948.997
	2h 4.1 b.jpeg	549			946.739
	2h 4.1 c.jpeg	571			882.498
	2h 4.1 d.jpeg	560			982.197
	2h 4.2 a.jpeg	624	629.667		784.578	760.321
	2h 4.2 b.jpeg	712			567.337
	2h 4.2 c.jpeg	553			929.048
LPS	lps 6.1 a.jpeg	616	580.5	555.125	899.951	943.312	987.674
	lps 6.1 b.jpeg	592			932.966
	lps 6.1 c.jpeg	540			1000.3
	lps 6.1 d.jpeg	574			940.028
	lps 6.2 a.jpeg	514	529.75		1038.06	1032.04
	lps 6.2 b.jpeg	460			1259.95
	lps 6.2 c.jpeg	576			896.075
	lps 6.2 d.jpeg	569			934.053
Sham	Sham 2.1 a.jpeg	530	528.5	591.833	1005.76	928.914	753.682
	Sham 2.1 b.jpeg	534			900.748
	Sham 2.1 c.jpeg	568			779.738
	Sham 2.1 d.jpeg	482			1029.41
	Sham 2.2 a.jpeg	601	587.75		754.385	755.755
	Sham 2.2 b.jpeg	590			771.225
	Sham 2.2 c.jpeg	612			708.715
	Sham 2.2 d.jpeg	548			788.694
	Sham 3.1a.jpeg	523	523		950.741	950.741
	Sham 3.1b.jpeg	381			1388.1
	Sham 3.2 a.jpeg	576	564.5		667.69	682.473
	Sham 3.2 b.jpeg	543			799.551
	Sham 3.2 c.jpeg	560			747.612
	Sham 3.2 d.jpeg	579			515.039
	Sham 4.1 a.jpeg	637	667		685.746	615.439		Blurred image, not taken into account.
	Sham 4.1 b.jpeg	717			527.586
	Sham 4.1 c.jpeg	701			539.198
	Sham 4.1 d.jpeg	613			709.226
	Sham 4.2 a.jpeg	690	680.25		573.793	588.773
	Sham 4.2 b.jpeg	708			573.648
	Sham 4.2 c.jpeg	632			634.633
	Sham 4.2.jpeg	691			573.017
	Image Path	Number of Alveoli	Mean Number	Average Alveolar Area	Mean Area
	Sham 1.1	673	670	534.867	564.719
		690		567.45
		647		591.842
	Sham 1.2	472	528	507.789	486.623
		581		505.709
		587		430.404
		472		502.591
	Sham 2.1	604	566.4	633.599	699.392
		558		742.033
		553		740.053
		539		720.441
		578		660.835
	Sham 2.2	516	547	728.198	653.271
		576		558.323
		549		673.293
	LPS 1.1	526	513.5	901.592	951.623
		537		878.177
		453		1088.82
		538		937.907
	LPS 1.2	479	424	1140.23	1332.39
		397		1450.73
		396		1406.2
	LPS 2.1	470	491.5	1027.64	944.273
		513		860.91
	LPS 2.2	422	459.667	637.831	592.031
		497		533.798
		460		604.465
	Image Path	Number of Alveoli	Mean Number	Average Alveolar Area	Mean Area
	Sham 1.1	684	733	720.718	663.623
		782		606.528
	Sham 1.2	681	687	712.323	718.496
		693		724.669
	Sham 2.1 a.jpeg	657	657	709.029	709.029
	Sham 3.1	662	639.5	760.325	794.756
		617		829.186
	Sham 3.2	625	601	854.893	912.946
		577		970.998
	LPS 2.1	547	532.5	1012.48	1057.9
		518		1103.32
	LPS 2.2	614	621	869.162	865.027
		628		860.892
	ID	Number of Alveoli	Mean/Baby Nb Alveoli	Mean/Group Nb Alveoli	Average Alveolar Area	Mean/Baby Aera	Mean/Group Area
	Sham A1.1	599	536.333	540.5	832.665	915.985	917.569
		545			871.798
		465			1043.49
	Sham A1.2	560	544.667		890.852	919.152
		580			814.847
		494			1051.76
	LPS 3.1	586	570.333	514	898.062	909.248	1079.02
		602			774.656
		523			1055.03
	LPS 3.2	440	457.667		1240.84	1248.8
		477			1187.57
		456			1317.98
	ID	Number of Alveoli	Mean/Baby Nb Alveoli	Mean/Group Nb Alveoli	Average Alveolar Area	Mean/Baby Aera	Mean/Group Area
	LPS 1.1	478	450.465	476.835	917.52	966.979	938.42
		448			890.83
		439			1109.78
		438			963.872
	LPS 1.2	511	469.801		928.25	1009.62
		459			1054.06
		423			1177.1
		491			902.183
	LPS 2.1	517	483.037		776.974	774.888
		533			723.941
		409			827.194
	LPS 2.2	498	505.726		1034.29	1025.12
		476			1165.83
		553			878.841
		499			1042.09
	Sham 2.1	569	589.371	563.819	651.712	651.829	774.06
		601			696.033
		596			629.262
		592			632.436
	Sham 1.2	479	537.607		959.263	847.961
		592			714.478
		515			1025.04
		572			735.932
	Sham 1.1	587	545.921		804.512	906.016
		480			1126.12
		555			851.948
		568			872.996
	Sham 2.2	576	584.217		715.263	716.893
		582			761.135
		586			716.059
		593			677.55
	ID	Number of Alveoli	Mean/Baby Nb Alveoli	Mean/Group Nb Alveoli	Average Alveolar Area	Mean/Baby Aera	Mean/Group Area
	LPS 1.1	497	435	437.625	783.403	970.2	989.047
		389			1154.73
		475			790.114
		379			1152.55
	LPS 1.2	415	440.25		1077.76	1007.89
		462			944.161
		439			1060.53
		445			949.131
	Sham 2.1	607	596	556.75	833.991	815.011	873.834
		621			787.732
		563			853.758
		593			784.564
	Sham 2.2	539	517.5		831.021	932.657
		498			1034.79
		510			958.858
		523			905.961
