# Supplementary material for: A novel modulator of IL-6R prevents inflammation-induced preterm birth and improves newborn outcome
Source: EMBO Mol Med. 2025 Jul 3;17(8):1950–82. doi: 10.1038/s44321-025-00257-9 (PMC12340070; doi:10.1038/s44321-025-00257-9)
Supplement: Supplementary file 9 — Source data Fig. 7 [file 44321_2025_257_MOESM9_ESM.zip › Figure 6/6D/Weight at PT7.xlsx]

## Sheet: Feuil1
		Groupe	Weight of the pups(g)
		Baby	1	2	3	4
		Sham 1	6.5	7	6.2	6.1
		Sham 2	6.6	7	6.9	7.2
		Sham 3	7.1	6.7	7.2	6.7
		Sham 4	6.3	6.5	7.3	6.1
		LPS 1	-	-	-	-
		LPS 2	-	-	-	-
		LPS 3	-	-	-	-
		LPS 4	-	-	-	-
		LPS 5	5.8	5.4	5.4	6
		LPS 6	5.5	4.9	4.5	5.3
		LPS 7	-	-	-	-
		633 2H 1	6.2	5.9	5.8	5.8
		633 2H 2	-	-	-	-
		633 2H 3	6.7	6.2	6.8	6.6
		633 2H 4	6.6	6	6.6	6.6
		633 6H 1	-	-	-	-
		633 6H 2	-	-	-	-
		633 6H 3	-	-	-	-
		633 6H 4	-	-	-	-
		Groupe	Weight of the pups(g)
		Baby	1	2	3	4
		Sham 1	6.1	5.8	6	6.2
		Sham 2	6.7	7.3	6.9	6.8
		LPS 1
		LPS 2
		LPS 3
		LPS 4
		LPS 5	4.6	4.7	4.9	4.7
		LPS 6
		LPS 7
		633 2H 1	7.1	6.8	6.6	6.5
		633 2h 2
		633 2H 3
		633 2H 4	6	6.4	6	6.1
		633 2H 5	5.8	5.6	4.7	6.1
		633 6H 1	4.9	4.7	4.6
		633 6H 2
		633 6H 3
		633 6h 4
		633 6H 5	5.3	4.9	5.2	5.5
