# Supplementary material for: A novel modulator of IL-6R prevents inflammation-induced preterm birth and improves newborn outcome
Source: EMBO Mol Med. 2025 Jul 3;17(8):1950–82. doi: 10.1038/s44321-025-00257-9 (PMC12340070; doi:10.1038/s44321-025-00257-9)
Supplement: Supplementary file 9 — Source data Fig. 7 [file 44321_2025_257_MOESM9_ESM.zip › Figure 6/6D/Weight at PT1.xlsx]

## Sheet: Feuil1
			Baby Number
		Weight (g)	1	2	3	4	5	6	7	8	9	10	11	12	13
		Sham 1	2.3	2.1	2.3	2.1	2.2
		Sham 2	2.2	2.4	2.3	2.2	2
		Sham 3	1.8	1.6	1.6	1.7	1.6	1.6	1.9	1.4	1.2	1.4	1.4
		Sham 4	2.1	1.9	2.1	2.1	1.9	2.1	1.9	1.9	1.8	2.2	1.9	1.8
		LPS 1
		LPS 2
		LPS 3
		LPS 4
		LPS 5	1.6	1.7	1.7	1.7	1.7	1.8	1.8	2	2	1.8	1.8
		LPS 6	1.6	1.4	1.7	1.6	1.6	1.8	1.6	1.4	1.2	1.8
		LPS 7
		633 2H 1	2	1.8	1.8	1.9	2	1.8	1.9	2.1	1.9	2	1.8	1.8
		633 2H 2
		633 2H 3	1.8	2.1	1.9	2.2	1.9	1.9	2.1	1.6	1.6	1.9
		633 2H 4	2.3	1.9	1.8	2	2	1.9	1.7	1.9	2.1	1.5	1.7	1.9	1.8
		633 6H 1
		633 6H 2
		633 6H 3
		633 6H 4
			Baby Number
		Weight (g)	1	2	3	4	5	6	7	8	9	10	11	12	13	14	15	16
		Sham 1	2.1	1.5	1.6	1.7	1.7	2.1	1.9	1.7	1.8	1.8	1.6	1.8	1.6
		Sham 2	1.9	2.1	1.9	1.7	1.8	2.1	1.8	1.9	2	2.2	2.2	1.9
		LPS 1
		LPS 2
		LPS 3	1.7	1.1
		LPS 4	1.5
		LPS 5	1.4	1.5	1.5	1.6	1.6
		LPS 6
		LPS 7
		633 2H 1	2.4	2.5	2.4	2.1	2	2.1	2.3	2.2	2.1	1.6
		633 2H 2
		633 2H 3
		633 2H 4	1.9	1.9	1.8	1.9	1.6	1.6	1.7	2	2.2	2.1	1.8	1.6	1.8	2	1.9
		633 2H 5	1.8	1.7	2.1	1.7	1.8	1.7	1.6	1.9	1.8	2.2	1.8	1.9	1.7
		633 6H 1	1.9	1.5	1.4
		633 6H 2
		633 6H 3
		633 6H 4
		633 6H 5	1.5	1.7	1.7	1.8	1.6

## Sheet: Feuil2
						1.4
						1.5
						1.5
						1.6
						1.6
						1.6
						1.7
						1.7
						1.7
						1.7
						1.8
						1.8
						2
						2
						1.6
						1.4
						1.7
						1.6
						1.6
						1.8
						1.6
						1.4
						1.2
