# Supplementary material for: A novel modulator of IL-6R prevents inflammation-induced preterm birth and improves newborn outcome
Source: EMBO Mol Med. 2025 Jul 3;17(8):1950–82. doi: 10.1038/s44321-025-00257-9 (PMC12340070; doi:10.1038/s44321-025-00257-9)
Supplement: Supplementary file 10 — Source data Fig. 8 [file 44321_2025_257_MOESM10_ESM.zip]

Archive with 55 entries (46 files):
- Figure 7/
- Figure 7/.DS_Store
- __MACOSX/Figure 7/._.DS_Store
- Figure 7/7D/
- Figure 7/7C/
- Figure 7/7B/
- Figure 7/7E/
- Figure 7/7G/
- Figure 7/7F/
- Figure 7/7A/
- Figure 7/7H/
- Figure 7/7D/identification stat3 .pdf
- __MACOSX/Figure 7/7D/._identification stat3 .pdf
- Figure 7/7D/identification stat3 .pptx
- __MACOSX/Figure 7/7D/._identification stat3 .pptx
- Figure 7/7D/QUANTIFICATION STAT3 .xlsx
- __MACOSX/Figure 7/7D/._QUANTIFICATION STAT3 .xlsx
- Figure 7/7C/.DS_Store
- __MACOSX/Figure 7/7C/._.DS_Store
- Figure 7/7C/AKT Identification .pdf
- __MACOSX/Figure 7/7C/._AKT Identification .pdf
- Figure 7/7C/AKT quantification .xlsx
- __MACOSX/Figure 7/7C/._AKT quantification .xlsx
- Figure 7/7C/AKT Identification .pptx
- __MACOSX/Figure 7/7C/._AKT Identification .pptx
- Figure 7/7B/ERK quantification .xlsx
- __MACOSX/Figure 7/7B/._ERK quantification .xlsx
- Figure 7/7B/ERK identification .pptx
- __MACOSX/Figure 7/7B/._ERK identification .pptx
- Figure 7/7B/ERK identification .pdf
- __MACOSX/Figure 7/7B/._ERK identification .pdf
- Figure 7/7E/E) STAT3 activation OD 620nm Dose re╠üponse 633 IC50.pzfx
- __MACOSX/Figure 7/7E/._E) STAT3 activation OD 620nm Dose re╠üponse 633 IC50.pzfx
- Figure 7/7G/Identification 2h .pptx
- __MACOSX/Figure 7/7G/._Identification 2h .pptx
- Figure 7/7G/Quantification placenta 2h .xlsx
- __MACOSX/Figure 7/7G/._Quantification placenta 2h .xlsx
- Figure 7/7G/Identification 2h .pdf
- __MACOSX/Figure 7/7G/._Identification 2h .pdf
- Figure 7/7F/identification prevention .pdf
- __MACOSX/Figure 7/7F/._identification prevention .pdf
- Figure 7/7F/Quantification 6h placenta prevention .xlsx
- __MACOSX/Figure 7/7F/._Quantification 6h placenta prevention .xlsx
- Figure 7/7F/identification prevention .pptx
- __MACOSX/Figure 7/7F/._identification prevention .pptx
- Figure 7/7A/quantification p38 .xlsx
- __MACOSX/Figure 7/7A/._quantification p38 .xlsx
- Figure 7/7A/.DS_Store
- __MACOSX/Figure 7/7A/._.DS_Store
- Figure 7/7A/p38 identification .pptx
- __MACOSX/Figure 7/7A/._p38 identification .pptx
- Figure 7/7A/p38 identification .pdf
- __MACOSX/Figure 7/7A/._p38 identification .pdf
- Figure 7/7H/% PTB and GD .xlsx
- __MACOSX/Figure 7/7H/._% PTB and GD .xlsx
