# Supplementary material for: A novel modulator of IL-6R prevents inflammation-induced preterm birth and improves newborn outcome
Source: EMBO Mol Med. 2025 Jul 3;17(8):1950–82. doi: 10.1038/s44321-025-00257-9 (PMC12340070; doi:10.1038/s44321-025-00257-9)
Supplement: Supplementary file 10 — Source data Fig. 8 [file 44321_2025_257_MOESM10_ESM.zip › Figure 7/7D/QUANTIFICATION STAT3 .xlsx]

## Sheet: Feuil1
	RATIO	Phospho	Total	Phospho/total	Moyenne	Écart-type				PHOSPHO STAT3	Lane No.	Adj. Total Band Vol. (Int)	Total Band Vol. (Int)	Adj. Total Lane Vol. (Int)	Total Lane Vol. (Int)	Bkgd. Vol. (Int)	Norm. Factor
	tcz-2 10 min	5393808	8005250	0.673784	0.568108	0.105676				ctrl-2 10 min	1	7558808	9988680	17883408	51605140	33721732	N/A
	tcz-3 10 min	4017804	8688412	0.462432						ctrl-3 10 min	2	5962572	8425956	16562196	51327864	34765668	N/A
	633-2 10 min	7298172	13820363	0.528074	0.667624	0.0930333				ctrl-1 15 min	3	7293636	10230024	30348864	68530728	38181864	N/A
	633-3 10 min	8358252	11156656	0.749172						il-6-2 10 min	4	11622492	15382920	33268368	77142156	43873788	N/A
	633-4 10 min	9067212	12495716	0.725626						il-6-3 10 min	5	14292852	18335520	36390648	81158868	44768220	N/A
	il-6-2 10 min	11622492	4675492	2.48583	2.17365	0.635944				il-6-4 10 min	6	9318288	12428556	25796484	64138704	38342220	N/A
	il-6-3 10 min	14292852	7678295	1.86146						il-6-1 15 min	7	6879180	10094448	31649520	77847084	46197564	N/A
	il-6-4 10 min	9318288	12545274	0.742773			OUTLIERS			633-2 10 min	8	7298172	9794568	23164764	58406040	35241276	N/A
	ctrl-2 10 min	7558808	9777197	0.773106	0.720403	0.0527032				633-3 10 min	9	8358252	10722516	18513852	50678964	32165112	N/A
	ctrl-3 10 min	5962572	8930025	0.667699						633-4 10 min	10	9067212	11967396	21806820	56649600	34842780	N/A
										633-1 15 min	11	6775524	9651348	29447460	67218396	37770936	N/A
										tcz-2 10 min	12	5393808	7801836	14100156	44929668	30829512	N/A
										tcz-3 10 min	13	4017804	5957280	13360200	44436000	31075800	N/A
										tcz-1 15 min	14	2064888	4132716	6051276	36402828	30351552	N/A
										TOTAL STAT3	Lane No.	Adj. Total Band Vol. (Int)	Total Band Vol. (Int)	Adj. Total Lane Vol. (Int)	Total Lane Vol. (Int)	Bkgd. Vol. (Int)	Norm. Factor
										ctrl3 -10	1	9777197	12157330	22737253	48348231	25610978	N/A
										ctrl2 - 10	2	8930025	12087466	21687518	50702165	29014647	N/A
										ctrl 1 - 15	3	4143276	7558731	32257572	63866062	31608490	N/A
										il-6 3 - 10	4	4675492	8435794	20872509	64881362	44008853	N/A
										il-6 2 - 10	5	7678295	12615990	24359532	70614044	46254512	N/A
										il-6 1 - 10	6	12545274	16405118	28667173	65931523	37264350	N/A
										il-6 1 - 15	7	11781172	17175468	35291189	85529014	50237825	N/A
										633 3 - 10	8	13820363	17939925	28847939	63914626	35066687	N/A
										633 2 - 10	9	11156656	14060130	21204647	49583489	28378842	N/A
										633 1 - 10	10	12495716	15894699	25146780	56466016	31319236	N/A
										633 1 - 15	11	10541086	13850254	34129487	68071392	33941905	N/A
										toc 3 - 10	12	8005250	10391418	17992394	43549767	25557373	N/A
										toc 2 - 10	13	8688412	11478925	20324389	50092630	29768241	N/A
										toc 1 - 15	14	3432069	5946676	9186619	34550588	25363969	N/A
