# Supplementary material for: A novel modulator of IL-6R prevents inflammation-induced preterm birth and improves newborn outcome
Source: EMBO Mol Med. 2025 Jul 3;17(8):1950–82. doi: 10.1038/s44321-025-00257-9 (PMC12340070; doi:10.1038/s44321-025-00257-9)
Supplement: Supplementary file 10 — Source data Fig. 8 [file 44321_2025_257_MOESM10_ESM.zip › Figure 7/7C/AKT quantification .xlsx]

## Sheet: Feuil1
	RATIO	Phospho	Total	Phospho/total	Average				Phospho AKT	Lane No.	Adj. Total Band Vol. (Int)	Total Band Vol. (Int)	Adj. Total Lane Vol. (Int)	Total Lane Vol. (Int)	Bkgd. Vol. (Int)	Norm. Factor
	tcz-2 10 min	357001	6317551	0.0565094	0.0584062				tcz-1 15 min	1	364822	3128716	2042703	59598153	57555450	N/A
	tcz-3 10 min	565561	9378643	0.0603031					tcz-2 10 min	2	357001	2807344	2464642	60787814	58323172	N/A
	633-2 10 min	1287779	5299399	0.243005	0.249234				tcz-3 10 min	3	565561	3142067	1872379	62337794	60465415	N/A
	633-3 10 min	1873011	7498838	0.249773					633-1 15 min	4	1504476	3771223	3192469	63854199	60661730	N/A
	633-4 10 min	2369052	9293165	0.254924					633-2 10 min	5	1287779	3645139	2848266	61794590	58946324	N/A
	il-6-2 10 min	2844079	10980210	0.259019	0.227528				633-3 10 min	6	1873011	4028289	5177660	63074074	57896414	N/A
	il-6-3 10 min	2976483	11314459	0.263069					633-4 10 min	7	2369052	4769467	6334299	65210708	58876409	N/A
	il-6-4 10 min	1674089	10430765	0.160495					il-6-1 15 min	8	2147773	5330051	4764095	66823098	62059003	N/A
	ctrl-2 10 min	461044	11093101	0.0415613	0.0431993				il-6-2 10 min	9	2844079	5343244	11718702	66571246	54852544	N/A
	ctrl-3 10 min	475738	10610332	0.0448372					il-6-3 10 min	10	2976483	5722444	11086623	67517666	56431043	N/A
									il-6-4 10 min	11	1674089	4709506	3748392	67040664	63292272	N/A
									ctrl-1 15 min	12	636819	3342174	4915617	67725910	62810293	N/A
									ctrl-2 10 min	13	461044	2665539	4283617	64225183	59941566	N/A
									ctrl-3 10 min	14	475738	2663327	2904672	56649004	53744332	N/A
									Total AKT	Lane No.	Adj. Total Band Vol. (Int)	Total Band Vol. (Int)	Adj. Total Lane Vol. (Int)	Total Lane Vol. (Int)	Bkgd. Vol. (Int)	Norm. Factor
									tcz 15 min	1	6055350	7924648	8232827	70973284	62740457	N/A
									tcz 10 min	2	6317551	8155486	8562573	70820735	62258162	N/A
									tcz 10 min	3	9378643	11452156	12063853	73973941	61910088	N/A
									633 15 min	4	10506921	12848244	13044085	75701355	62657270	N/A
									633 10 min	5	5299399	6939755	7076504	68604390	61527886	N/A
									633 10 min	6	7498838	9449111	9277918	71251680	61973762	N/A
									633 10 min	7	9293165	11448838	11307349	73585182	62277833	N/A
									il-6 15 min	8	13639508	16371328	17118352	81109537	63991185	N/A
									il-6 10 min	9	10980210	13329512	13117476	75757287	62639811	N/A
									il-6 10 min	10	11314459	13725934	13428262	76001792	62573530	N/A
									il-6 10 min	11	10430765	12766084	12357417	75031672	62674255	N/A
									ctrl 15 min	12	11897242	14426269	16310024	80083406	63773382	N/A
									ctrl 10 min	13	11093101	13478111	12811509	76187916	63376407	N/A
									ctrl 10 min	14	10610332	12888534	12238680	75576535	63337855	N/A
