# Supplementary material for: A novel modulator of IL-6R prevents inflammation-induced preterm birth and improves newborn outcome
Source: EMBO Mol Med. 2025 Jul 3;17(8):1950–82. doi: 10.1038/s44321-025-00257-9 (PMC12340070; doi:10.1038/s44321-025-00257-9)
Supplement: Supplementary file 10 — Source data Fig. 8 [file 44321_2025_257_MOESM10_ESM.zip › Figure 7/7B/ERK quantification .xlsx]

## Sheet: Feuil1
	RATIO	Phospho	Total	Phospho/total	Average				Phospho ERK 1/2	Lane No.	Adj. Total Band Vol. (Int)	Total Band Vol. (Int)	Adj. Total Lane Vol. (Int)	Total Lane Vol. (Int)	Bkgd. Vol. (Int)	Norm. Factor
	tcz-2 10 min	787796	6317551	0.1247	0.108131				ctrl-2 10 min	1	830290	2370000	1821345	26222391	24401046	N/A
	tcz-3 10 min	858730	9378643	0.0915623					ctrl-3 10 min	2	717241	2373476	1446411	25267518	23821107	N/A
	633-2 10 min	14122662	5299399	2.66496	1.79225	Outliers			ctrl-1 15 min	3	999508	2785224	1767230	25485953	23718723	N/A
	633-3 10 min	12856008	7498838	1.7144					il-6-2 10 min	4	12307702	14805094	14020006	41797664	27777658	N/A
	633-4 10 min	9268980	9293165	0.997398					il-6-3 10 min	5	15556296	18279570	17173452	42586587	25413135	N/A
	il-6-2 10 min	12307702	10980210	1.1209	1.18534				il-6-4 10 min	6	11058849	13571874	12177783	35860563	23682780	N/A
	il-6-3 10 min	15556296	11314459	1.3749					il-6-1 15 min	7	9528992	12064360	10970344	36823864	25853520	N/A
	il-6-4 10 min	11058849	10430765	1.06021					633-2 10 min	8	14122662	16811280	15490836	40629238	25138402	N/A
	ctrl-2 10 min	830290	11093101	0.0748474	0.0712229				633-3 10 min	9	12856008	15494776	14170728	39725488	25554760	N/A
	ctrl-3 10 min	717241	10610332	0.0675984					633-4 10 min	10	9268980	11577351	10576416	35648163	25071747	N/A
									633-1 15 min	11	7826575	10397180	8749215	35945340	27196125	N/A
									tcz-2 10 min	12	787796	2694404	1643396	27996704	26353308	N/A
									tcz-3 10 min	13	858730	2461166	2050682	24911702	22861020	N/A
									tcz-1 15 min	14	1206216	3304719	2394909	31255290	28860381	N/A
									Total ERK 1/2	Lane No.	Adj. Total Band Vol. (Int)	Total Band Vol. (Int)	Adj. Total Lane Vol. (Int)	Total Lane Vol. (Int)	Bkgd. Vol. (Int)	Norm. Factor
									ctrl-2 10 min	1	17778345	21672069	19468992	66724989	47255997	N/A
									ctrl-3 10 min	2	15522473	19071864	16802273	56852034	40049761	N/A
									ctrl-1 15 min	3	8107533	11417080	10442615	51017094	40574479	N/A
									il-6-2 10 min	4	1205382	4380629	1965678	41260831	39295153	N/A
									il-6-3 10 min	5	1530862	4392084	2556756	41528483	38971727	N/A
									il-6-4 10 min	6	1629217	4620078	2503510	41514342	39010832	N/A
									il-6-1 15 min	7	3314919	6759003	5100635	44620464	39519829	N/A
									633-2 10 min	8	1161379	4410649	1883676	41210666	39326990	N/A
									633-3 10 min	9	1105289	4166144	1923334	41289587	39366253	N/A
									633-4 10 min	10	866788	3848090	1554009	40609871	39055862	N/A
									633-1 15 min	11	2058977	5231854	3278026	42428372	39150346	N/A
									tcz-2 10 min	12	10160980	13384022	11274880	50347174	39072294	N/A
									tcz-3 10 min	13	8478675	11810895	9389782	48154687	38764905	N/A
									tcz-1 15 min	14	6609456	9959135	7402932	46345666	38942734	N/A
