# Supplementary material for: A novel modulator of IL-6R prevents inflammation-induced preterm birth and improves newborn outcome
Source: EMBO Mol Med. 2025 Jul 3;17(8):1950–82. doi: 10.1038/s44321-025-00257-9 (PMC12340070; doi:10.1038/s44321-025-00257-9)
Supplement: Supplementary file 10 — Source data Fig. 8 [file 44321_2025_257_MOESM10_ESM.zip › Figure 7/7G/Quantification placenta 2h .xlsx]

## Sheet: Feuil1
		STAT3	Phospho	Total	Phospho/total	Average per group	Phospho/total ratio fold to sham	Average
		SHAM 1	410774	2833194	0.144986	0.101881	1.4231	1
		SHAM 2	295074	5020392	0.0587751		0.576901
		LPS 1	2889094	4999072	0.577926	1.31604	5.67258	12.9175
		LPS 2	4429074	2921412	1.51607		14.8809
		LPS 3	2313948	2092506	1.10583		10.8541
		LPS 4	4617184	2240706	2.06059		20.2256
		LPS 5	2709304	2052830	1.31979		12.9543
		HSJ633 1-2H	2259920	2599116	0.869496	1.00108	8.53445	9.826
		HSJ633 2-2H	1601782	1992912	0.803739		7.88903
		HSJ633 3-2H	3695432	2573792	1.43579		14.0929
		HSJ633 4-2H	2219906	2017626	1.10026		10.7995
		HSJ633 5-2H	951652	1195376	0.796111		7.81415
		STAT3	Phospho	Total	Phospho/total	Average per group	Phospho/total ratio fold to sham	Average
		SHAM 2 16/10	179775	2678800	0.0671103	0.0671103	1	1
		LPS 1 16/10	3662975	3173425	1.15427	1.13946	17.1995	16.9789
		LPS 2 16/10	4594825	4085550	1.12465		16.7583
		HSJ633 3-2H 16/10	4053900	4099850	0.988792	0.929592	14.7338	13.8517
		HSJ633 2-2H 16/10	3008275	3236700	0.929427		13.8492
		HSJ633 1-2H 16/10	3096850	3557325	0.870556		12.972
