# Supplementary material for: A novel modulator of IL-6R prevents inflammation-induced preterm birth and improves newborn outcome
Source: EMBO Mol Med. 2025 Jul 3;17(8):1950–82. doi: 10.1038/s44321-025-00257-9 (PMC12340070; doi:10.1038/s44321-025-00257-9)
Supplement: Supplementary file 10 — Source data Fig. 8 [file 44321_2025_257_MOESM10_ESM.zip › Figure 7/7F/Quantification 6h placenta prevention .xlsx]

## Sheet: Feuil1
				Phospho	Total	Ratio	Average Sham	FOLD TO SHAM	Average
			sham 1	415602	7550994	0.0550394	0.083726	0.657375	1
			sham2	450252	6682962	0.0673731		0.804686
			sham 3	588951	6153147	0.0957154		1.1432
			sham 4	462264	3958548	0.116776		1.39474
			lps 1	1807146	4987785	0.362314		4.32738	6.20523
			lps 2	3623433	5141334	0.704765		8.41752
			lps 3	4610859	6195948	0.744173		8.8882
			lps 4	1218261	4564428	0.266903		3.18782
			633 3	1690722	5034876	0.335802		4.01073	3.28023
			633 4	1589280	7444668	0.213479		2.54973
			sham 5	313860	7296625	0.0430144	0.0545874	0.787991	1
			sham 6	392370	5930579	0.0661605		1.21201
			lps 5	1187760	7472209	0.158957		2.91197	6.4151
			lps 6	2187570	3981268	0.549466		10.0658
			lps 7	2684370	5147395	0.521501		9.55349
			lps 8	907050	5310207	0.170813		3.12915
			633 5	1131810	8487893	0.133344		2.44276	4.3898
			633 6	2894550	8367892	0.345911		6.33683
