# Supplementary material for: A novel modulator of IL-6R prevents inflammation-induced preterm birth and improves newborn outcome
Source: EMBO Mol Med. 2025 Jul 3;17(8):1950–82. doi: 10.1038/s44321-025-00257-9 (PMC12340070; doi:10.1038/s44321-025-00257-9)
Supplement: Supplementary file 10 — Source data Fig. 8 [file 44321_2025_257_MOESM10_ESM.zip › Figure 7/7A/quantification p38 .xlsx]

## Sheet: Feuil1
	RATIO	Phospho	Total	Phospho/total	Average				Phospho p38	Lane No.	Adj. Total Band Vol. (Int)	Total Band Vol. (Int)	Adj. Total Lane Vol. (Int)	Total Lane Vol. (Int)	Bkgd. Vol. (Int)	Norm. Factor
	TCZ-1	2584946	3841344	0.672927	0.659951				TCZ-1	1	2584946	5377358	10453758	67050424	56596666	N/A
	TCZ-2	3806299	5883228	0.646975					TCZ-2	2	3806299	5576057	10003375	54205218	44201843	N/A
	HSJ633-1	6925885	6893796	1.00465	1.02485				HSJ633-1	3	6925885	8950330	11314520	57912285	46597765	N/A
	HSJ633-2	9233448	8835528	1.04504					HSJ633-2	4	9233448	11362344	14136528	61204584	47068056	N/A
	il-6 -1	13418550	13747422	0.976078	1.02742				il-6 -1	5	13418550	16205760	23298570	74700990	51402420	N/A
	il-6 -2	8844335	8198658	1.07875					il-6 -2	6	8844335	11226290	15022135	63505455	48483320	N/A
	ctrl -1	4487121	10962978	0.409298	0.322088				ctrl -1	7	4487121	6450192	7342892	52612736	45269844	N/A
	ctrl -2	2046563	8713302	0.234878					ctrl -2	8	2046563	4109791	3958998	58352043	54393045	N/A
									Total p38	Lane No.	Adj. Total Band Vol. (Int)	Total Band Vol. (Int)	Adj. Total Lane Vol. (Int)	Total Lane Vol. (Int)	Bkgd. Vol. (Int)	Norm. Factor
									TCZ-1	1	3841344	5403372	6692478	58646874	51954396	N/A
									TCZ-2	2	5883228	7557810	9982050	61119942	51137892	N/A
									HSJ633-1	3	6893796	8655816	9646338	62264280	52617942	N/A
									HSJ633-2	4	8835528	10777416	12046866	64639224	52592358	N/A
									il-6 -1	5	13747422	16130322	17646642	70593822	52947180	N/A
									il-6 -2	6	8198658	10138206	10766262	64222938	53456676	N/A
									ctrl -1	7	10962978	13086450	13433940	66982032	53548092	N/A
									ctrl -2	8	8713302	10636158	11246040	64732902	53486862	N/A
