# Supplementary material for: A novel modulator of IL-6R prevents inflammation-induced preterm birth and improves newborn outcome
Source: EMBO Mol Med. 2025 Jul 3;17(8):1950–82. doi: 10.1038/s44321-025-00257-9 (PMC12340070; doi:10.1038/s44321-025-00257-9)
Supplement: Supplementary file 10 — Source data Fig. 8 [file 44321_2025_257_MOESM10_ESM.zip › Figure 7/7H/% PTB and GD .xlsx]

## Sheet: Feuil1
		Groupe	Date	Time	GD	% PTB
	Sham	S1	2022-04-15	10h	18.5	0			less than 18 days = PTB
		S2	2022-04-15	10h	18.5				18.5 days and more = term
		S3	2022-04-15	10h	18.5
	Vehicle	L1	2022-04-13	10h	16.5	0.666667
		L2	2022-04-13	10h	16.5
		L3	2022-04-13	10h	16.5
		L4	2022-04-13	10h	16.5
		L5	2022-04-15	10h	18.5
		L6	2022-04-15	10h	18.5
	NSC74859	1	2022-04-14	16h	18	0.25
		2	2022-04-15	10h	18.5
		3	2022-04-15	15h	19
		4	2022-04-15	10h	18.5
		Groupe	Date	Time	GD	% PTB
	Vehicle	L1	2022-05-25	10h	17.5	0.8
		L2	2022-05-25	10h	17.5
		L3	2022-05-25	10h	17.5
		L4	2022-05-25	10h	17.5
		L5	2022-05-27	6h30	19.5
	NSC74859	1	2022-05-27	6h30	19.5	0.2
		2	2022-05-27	6h30	19.5
		3	2022-05-26	6h30	18.5
		4	2022-05-25	10h	17.5
		5	2022-05-27	6h30	19.5
		Groupe	GD	% PTB
	Sham	S1	19	0
		S2	19.5
		S3	19.5
		S4	19
	Vehicle	L1	17	0.666667
		L2	17.5
		L3	17.5
		L4	17.5
		L5	18.5
		L6	19
	NSC74859	1	17	0.428571
		2	17
		3	17.5
		4	19
		5	19.5
		6	19.5
		7	19.5
